# Supplementary material for: 2,2′-[2,4-Bis(naphthalen-1-yl)cyclo­butane-1,3-di­yl]bis­(1-methyl­pyridinium) bis­(4-chloro­benzene­sulfonate): thermal-induced [2 + 2] cyclo­addition reaction of a heterostilbene
Source: Acta Crystallogr Sect E Struct Rep Online. 2014 Apr 2;70(Pt 5):o510–1. doi: 10.1107/S160053681400645X (PMC4011255; doi:10.1107/S160053681400645X)
Supplement: Supplementary file 1 [file e-70-0o510-sup1.cif]

##############################################################################
#                                                                            #
# This CIF contains the data in a paper accepted for publication in          #
# Acta Crystallographica Section E. It conforms to the requirements of       #
# Notes for Authors for Acta Crystallographica Section E, and has been       #
# peer reviewed under the auspices of the IUCr Commission on Journals.       #
#                                                                            #
# Full details of the Crystallographic Information File format               #
# are given in the paper "The Crystallographic Information File (CIF):       #
# a New Standard Archive File for Crystallography" by S. R. Hall, F. H.      #
# Allen and I. D. Brown [Acta Cryst. (1991), A47, 655-685].                  #
#                                                                            #
# The current version of the core CIF dictionary is obtainable from          #
# ftp://ftp.iucr.org/pub/cif_core.dic.                                       #
#                                                                            #
# Software is freely available for graphical display of the structure(s)     #
# in this CIF. For information consult the CIF software page                 #
# http://www.iucr.org/resources/cif/software.                                #
#                                                                            #
# This file may be used for bona fide research purposes within the           #
# scientific community so long as proper attribution is given to the journal # 
# article from which it was obtained.                                        #
#                                                                            #
##############################################################################
data_global
_audit_creation_method     'form.cif (version 2.0)'
_journal_data_validation_number     ?
_journal_date_recd_electronic     2014-03-09
_journal_date_accepted     2014-03-24
_journal_name_full     'Acta Crystallographica, Section E'
_journal_year     2014
_journal_volume     70
_journal_issue      5
_journal_page_first     o510
_journal_page_last     o511
_journal_paper_category     QO
_journal_paper_doi     10.1107/S160053681400645X
_journal_coeditor_code     RZ5110
loop_
    _publ_contact_author_name
    _publ_contact_author_address
    'Assoc. Prof. Dr. Suchada Chantrapromma'
;
Department of Chemistry
Faculty of Science
Prince of Songkla University
Hat-Yai, Songkhla 90112
Thailand
;
    suchada.c@psu.ac.th 'Hoong-Kun Fun'
;
X-ray Crystallography Unit
School of Physics
Universiti Sains Malaysia
11800 USM, Penang
Malaysia
;
 hkfun@usm.my
_publ_contact_author_email     'suchada.c@psu.ac.th'
_publ_contact_author_fax     '66 74 558841'
_publ_contact_author_phone     '66 74 288447'
_publ_section_title
;
2,2'-[2,4-Bis(naphthalen-1-yl)cyclobutane-1,3-diyl]bis(1-methylpyridinium)
bis(4-chlorobenzenesulfonate): thermal-induced [2+2] cycloaddition reaction of
a heterostilbene
;
loop_
    _publ_author_name
    _publ_author_footnote
    _publ_author_address
    'Suchada Chantrapromma'
;
Thomson Reuters ResearcherID: A-5085-2009.
;
;
Department of Chemistry
Faculty of Science
Prince of Songkla University
Hat-Yai, Songkhla 90112
Thailand
;
    'Kullapa Chanawanno' ?
;
Department of Chemistry
Faculty of Science
Prince of Songkla University
Hat-Yai, Songkhla 90112
Thailand
;
    'Nawong Boonnak' ?
;
Faculty of Traditional Thai Medicine
Prince of Songkla University
Hat-Yai, Songkhla 90112
Thailand
;
    'Hoong-Kun Fun'
;
Thomson Reuters ResearcherID: A-3561-2009.
;
;
X-ray Crystallography Unit
School of Physics
Universiti Sains Malaysia
11800 USM, Penang
Malaysia
;
data_I
_audit_creation_method     SHELXL-97
_database_code_depnum_ccdc_archive     'CCDC 993267'
_chemical_name_systematic
;
2,2'-[2,4-Bis(naphthalen-1-yl)cyclobutane-1,3-diyl]bis(1-methylpyridinium)
bis(4-chlorobenzenesulfonate)
;
_chemical_name_common
;
;
_chemical_formula_moiety     'C36 H32 N2 2+, 2(C6 H4 Cl O3 S -)'
_chemical_formula_sum     'C48 H40 Cl2 N2 O6 S2'
_chemical_formula_iupac     'C36 H32 N2 2+, 2C6 H4 Cl O3 S -'
_chemical_formula_weight     875.86
_chemical_melting_point     ?
_symmetry_cell_setting     triclinic
_symmetry_space_group_name_H-M     'P -1'
_symmetry_space_group_name_Hall     '-P 1'
loop_
    _symmetry_equiv_pos_as_xyz
    'x, y, z'
    '-x, -y, -z'
_cell_length_a     7.5488(3)
_cell_length_b     11.1899(4)
_cell_length_c     12.3853(5)
_cell_angle_alpha     79.904(2)
_cell_angle_beta     75.964(2)
_cell_angle_gamma     89.266(2)
_cell_volume     998.76(7)
_cell_formula_units_Z     1
_cell_measurement_reflns_used     5817
_cell_measurement_theta_min     1.85
_cell_measurement_theta_max     29.99
_cell_measurement_temperature     100
_exptl_crystal_description     plate
_exptl_crystal_colour     yellow
_exptl_crystal_size_max     0.56
_exptl_crystal_size_mid     0.50
_exptl_crystal_size_min     0.21
_exptl_crystal_density_diffrn     1.456
_exptl_crystal_density_meas     ?
_exptl_crystal_density_method     'not measured'
_exptl_crystal_F_000     456
_exptl_absorpt_coefficient_mu     0.324
_exptl_absorpt_correction_type     multi-scan
_exptl_absorpt_process_details     '(SADABS; Bruker, 2005)'
_exptl_absorpt_correction_T_min     0.837
_exptl_absorpt_correction_T_max     0.936
_exptl_special_details
;
The crystal was placed in the cold stream of an Oxford Cryosystems Cobra
open-flow nitrogen cryostat (Cosier & Glazer, 1986) operating at 100.0(1) K.
;
_diffrn_ambient_temperature     100
_diffrn_radiation_type     'MoK\a'
_diffrn_radiation_wavelength     0.71073
_diffrn_radiation_source     'sealed tube'
_diffrn_radiation_monochromator     'graphite'
_diffrn_measurement_device_type     'Bruker APEXII CCD area-detector'
_diffrn_measurement_method     '\f and \w scans'
_diffrn_detector_area_resol_mean     ?
_diffrn_reflns_number     35475
_diffrn_reflns_av_R_equivalents     0.0306
_diffrn_reflns_av_sigmaI/netI     0.0200
_diffrn_reflns_theta_min     1.85
_diffrn_reflns_theta_max     29.99
_diffrn_reflns_theta_full     29.99
_diffrn_measured_fraction_theta_max     0.998
_diffrn_measured_fraction_theta_full     0.998
_diffrn_reflns_limit_h_min     -10
_diffrn_reflns_limit_h_max     10
_diffrn_reflns_limit_k_min     -15
_diffrn_reflns_limit_k_max     15
_diffrn_reflns_limit_l_min     -17
_diffrn_reflns_limit_l_max     17
_diffrn_standards_number     0
_diffrn_standards_interval_count     ?
_diffrn_standards_interval_time     ?
_diffrn_standards_decay_%     ?
_refine_special_details
;
Refinement of <i>F</i>^2^ against ALL reflections. The weighted <i>R</i>-factor
<i>wR</i> and goodness of fit <i>S</i> are based on <i>F</i>^2^, conventional
<i>R</i>-factors <i>R</i> are based on <i>F</i>, with <i>F</i> set to zero for
negative <i>F</i>^2^. The threshold expression of <i>F</i>^2^ >
\s(<i>F</i>^2^) is used only for calculating <i>R</i>-factors(gt) <i>etc</i>.
and is not relevant to the choice of reflections for refinement.
<i>R</i>-factors based on <i>F</i>^2^ are statistically about twice as large
as those based on <i>F</i>, and <i>R</i>- factors based on ALL data will be
even larger.
;
_reflns_number_total     5817
_reflns_number_gt     4977
_reflns_threshold_expression     I>2\s(I)
_refine_ls_structure_factor_coef     Fsqd
_refine_ls_matrix_type     full
_refine_ls_R_factor_all     0.0480
_refine_ls_R_factor_gt     0.0395
_refine_ls_wR_factor_gt     0.1041
_refine_ls_wR_factor_ref     0.1146
_refine_ls_goodness_of_fit_ref     1.091
_refine_ls_restrained_S_all     1.091
_refine_ls_number_reflns     5817
_refine_ls_number_parameters     351
_refine_ls_number_restraints     0
_refine_ls_hydrogen_treatment     refall
_refine_ls_weighting_scheme     calc
_refine_ls_weighting_details
         'calc w=1/[\s^2^(Fo^2^)+(0.0520P)^2^+0.7427P] where P=(Fo^2^+2Fc^2^)/3'
_atom_sites_solution_hydrogens     geom
_atom_sites_solution_primary     direct
_atom_sites_solution_secondary     difmap
_refine_ls_shift/su_max     0.001
_refine_ls_shift/su_mean     0.001
_refine_diff_density_max     0.498
_refine_diff_density_min     -0.742
_refine_ls_extinction_method     none
_refine_ls_extinction_coef     ?
loop_
    _atom_type_symbol
    _atom_type_description
    _atom_type_scat_dispersion_real
    _atom_type_scat_dispersion_imag
    _atom_type_scat_source
    'C' 'C' 0.0033 0.0016
                         'International Tables Vol C Tables 4.2.6.8 and 6.1.1.4'
    'H' 'H' 0.0000 0.0000
                         'International Tables Vol C Tables 4.2.6.8 and 6.1.1.4'
    'N' 'N' 0.0061 0.0033
                         'International Tables Vol C Tables 4.2.6.8 and 6.1.1.4'
    'O' 'O' 0.0106 0.0060
                         'International Tables Vol C Tables 4.2.6.8 and 6.1.1.4'
    'S' 'S' 0.1246 0.1234
                         'International Tables Vol C Tables 4.2.6.8 and 6.1.1.4'
    'Cl' 'Cl' 0.1484 0.1585
                         'International Tables Vol C Tables 4.2.6.8 and 6.1.1.4'
_computing_data_collection     'APEX2 (Bruker, 2005)'
_computing_cell_refinement     'SAINT (Bruker, 2005)'
_computing_data_reduction     'SAINT (Bruker, 2005)'
_computing_structure_solution     'SHELXTL (Sheldrick, 2008)'
_computing_structure_refinement     'SHELXTL (Sheldrick, 2008)'
_computing_molecular_graphics     'SHELXTL (Sheldrick, 2008)'
_computing_publication_material
;
SHELXTL (Sheldrick, 2008), PLATON (Spek, 2009), Mercury (Macrae
<i>et al.</i>,
2006) and publCIF (Westrip, 2010)
;
loop_
    _atom_site_type_symbol
    _atom_site_label
    _atom_site_fract_x
    _atom_site_fract_y
    _atom_site_fract_z
    _atom_site_U_iso_or_equiv
    _atom_site_adp_type
    _atom_site_calc_flag
    _atom_site_refinement_flags
    _atom_site_occupancy
    _atom_site_symmetry_multiplicity
    _atom_site_disorder_assembly
    _atom_site_disorder_group
    Cl Cl1 0.34039(7) 0.25081(7) 0.47197(4) 0.05223(17) Uani d . 1 1 . .
    S S1 0.78639(5) 0.19952(3) 0.84360(3) 0.01743(9) Uani d . 1 1 . .
    O O1 0.73608(18) 0.08040(9) 0.91361(10) 0.0249(2) Uani d . 1 1 . .
    O O2 0.73144(17) 0.29857(10) 0.90582(9) 0.0247(2) Uani d . 1 1 . .
    O O3 0.97566(16) 0.21127(10) 0.77961(10) 0.0245(2) Uani d . 1 1 . .
    N N1 0.71757(16) 0.75327(10) 0.97380(10) 0.0141(2) Uani d . 1 1 . .
    C C1 0.65583(19) 0.21394(13) 0.74055(12) 0.0169(2) Uani d . 1 1 . .
    C C2 0.6222(2) 0.11222(14) 0.69692(13) 0.0216(3) Uani d . 1 1 . .
    H H2 0.669(3) 0.036(2) 0.7248(18) 0.030(5) Uiso d . 1 1 . .
    C C3 0.5228(2) 0.12351(18) 0.61444(14) 0.0295(4) Uani d . 1 1 . .
    H H3 0.499(4) 0.050(2) 0.587(2) 0.048(7) Uiso d . 1 1 . .
    C C4 0.4605(2) 0.23620(19) 0.57678(13) 0.0310(4) Uani d . 1 1 . .
    C C5 0.4931(2) 0.33809(18) 0.61922(14) 0.0306(4) Uani d . 1 1 . .
    H H5 0.445(4) 0.416(2) 0.594(2) 0.044(7) Uiso d . 1 1 . .
    C C6 0.5919(2) 0.32641(15) 0.70183(13) 0.0243(3) Uani d . 1 1 . .
    H H6 0.614(3) 0.399(2) 0.733(2) 0.043(7) Uiso d . 1 1 . .
    C C7 1.1080(2) 0.50647(12) 0.73600(12) 0.0171(3) Uani d . 1 1 . .
    H H7 1.107(3) 0.420(2) 0.7661(18) 0.031(5) Uiso d . 1 1 . .
    C C8 1.0998(2) 0.54409(13) 0.62185(12) 0.0201(3) Uani d . 1 1 . .
    H H8 1.094(3) 0.4832(19) 0.5774(17) 0.023(5) Uiso d . 1 1 . .
    C C9 1.0930(2) 0.66488(14) 0.57787(12) 0.0198(3) Uani d . 1 1 . .
    H H9 1.083(3) 0.692(2) 0.498(2) 0.037(6) Uiso d . 1 1 . .
    C C10 1.09915(19) 0.75385(12) 0.64568(11) 0.0166(2) Uani d . 1 1 . .
    C C11 1.0880(2) 0.87977(13) 0.60332(12) 0.0201(3) Uani d . 1 1 . .
    H H11 1.079(3) 0.9014(19) 0.5266(17) 0.025(5) Uiso d . 1 1 . .
    C C12 1.0923(2) 0.96528(13) 0.66949(13) 0.0214(3) Uani d . 1 1 . .
    H H12 1.081(3) 1.0496(19) 0.6386(17) 0.025(5) Uiso d . 1 1 . .
    C C13 1.1119(2) 0.92916(12) 0.78099(13) 0.0187(3) Uani d . 1 1 . .
    H H13 1.113(3) 0.9900(19) 0.8269(17) 0.024(5) Uiso d . 1 1 . .
    C C14 1.12389(19) 0.80819(12) 0.82451(12) 0.0156(2) Uani d . 1 1 . .
    H H14 1.139(3) 0.7860(17) 0.9006(16) 0.016(4) Uiso d . 1 1 . .
    C C15 1.11430(18) 0.71681(12) 0.75936(11) 0.0139(2) Uani d . 1 1 . .
    C C16 1.11371(18) 0.58955(12) 0.80500(11) 0.0136(2) Uani d . 1 1 . .
    C C17 1.10424(18) 0.55360(11) 0.92961(11) 0.0127(2) Uani d . 1 1 . .
    H H17 1.208(2) 0.5887(16) 0.9483(15) 0.013(4) Uiso d . 1 1 . .
    C C18 0.92111(18) 0.58354(11) 1.01586(11) 0.0128(2) Uani d . 1 1 . .
    H H18 0.951(3) 0.6318(18) 1.0651(17) 0.022(5) Uiso d . 1 1 . .
    C C19 0.77448(17) 0.63876(11) 0.96192(11) 0.0127(2) Uani d . 1 1 . .
    C C20 0.70618(18) 0.58062(12) 0.88915(12) 0.0154(2) Uani d . 1 1 . .
    H H20 0.743(3) 0.4980(18) 0.8833(17) 0.023(5) Uiso d . 1 1 . .
    C C21 0.59784(19) 0.64167(13) 0.82278(12) 0.0175(3) Uani d . 1 1 . .
    H H21 0.552(3) 0.6025(19) 0.7721(18) 0.027(5) Uiso d . 1 1 . .
    C C22 0.5555(2) 0.76146(13) 0.83035(13) 0.0187(3) Uani d . 1 1 . .
    H H22 0.478(3) 0.806(2) 0.7852(18) 0.028(5) Uiso d . 1 1 . .
    C C23 0.61171(19) 0.81340(12) 0.90961(12) 0.0174(3) Uani d . 1 1 . .
    H H23 0.578(3) 0.8907(19) 0.9267(17) 0.025(5) Uiso d . 1 1 . .
    C C24 0.7691(2) 0.81744(13) 1.05723(12) 0.0178(3) Uani d . 1 1 . .
    H H24A 0.750(3) 0.7626(19) 1.1291(17) 0.023(5) Uiso d . 1 1 . .
    H H24B 0.694(3) 0.886(2) 1.0634(18) 0.031(6) Uiso d . 1 1 . .
    H H24C 0.895(3) 0.8424(19) 1.0323(18) 0.027(5) Uiso d . 1 1 . .
loop_
    _atom_site_aniso_label
    _atom_site_aniso_U_11
    _atom_site_aniso_U_22
    _atom_site_aniso_U_33
    _atom_site_aniso_U_12
    _atom_site_aniso_U_13
    _atom_site_aniso_U_23
    Cl1 0.0367(3) 0.0909(5) 0.0291(2) -0.0113(3) -0.02130(19) 0.0088(2)
    S1 0.02519(18) 0.00977(15) 0.02051(17) -0.00007(12) -0.01122(13)
                                                                    -0.00329(11)
    O1 0.0397(6) 0.0112(4) 0.0270(5) -0.0022(4) -0.0167(5) 0.0003(4)
    O2 0.0404(7) 0.0139(5) 0.0229(5) -0.0003(4) -0.0111(5) -0.0072(4)
    O3 0.0231(5) 0.0204(5) 0.0343(6) 0.0009(4) -0.0135(5) -0.0069(4)
    N1 0.0151(5) 0.0097(5) 0.0181(5) 0.0009(4) -0.0051(4) -0.0023(4)
    C1 0.0177(6) 0.0167(6) 0.0171(6) 0.0012(5) -0.0057(5) -0.0030(5)
    C2 0.0245(7) 0.0209(7) 0.0214(7) -0.0032(5) -0.0083(5) -0.0049(5)
    C3 0.0287(8) 0.0401(10) 0.0219(7) -0.0094(7) -0.0096(6) -0.0057(7)
    C4 0.0197(7) 0.0538(11) 0.0184(7) -0.0029(7) -0.0081(6) 0.0016(7)
    C5 0.0262(8) 0.0377(9) 0.0245(7) 0.0105(7) -0.0072(6) 0.0040(7)
    C6 0.0284(8) 0.0219(7) 0.0224(7) 0.0073(6) -0.0073(6) -0.0021(6)
    C7 0.0210(6) 0.0130(6) 0.0174(6) 0.0022(5) -0.0050(5) -0.0024(5)
    C8 0.0263(7) 0.0181(6) 0.0176(6) 0.0027(5) -0.0069(5) -0.0057(5)
    C9 0.0236(7) 0.0203(7) 0.0154(6) 0.0030(5) -0.0060(5) -0.0019(5)
    C10 0.0176(6) 0.0149(6) 0.0162(6) 0.0021(5) -0.0043(5) 0.0000(5)
    C11 0.0238(7) 0.0164(6) 0.0185(6) 0.0030(5) -0.0062(5) 0.0023(5)
    C12 0.0241(7) 0.0131(6) 0.0246(7) 0.0015(5) -0.0050(5) 0.0018(5)
    C13 0.0204(6) 0.0118(6) 0.0234(7) -0.0002(5) -0.0055(5) -0.0016(5)
    C14 0.0166(6) 0.0119(6) 0.0177(6) -0.0008(4) -0.0044(5) -0.0012(5)
    C15 0.0141(5) 0.0111(5) 0.0161(6) 0.0004(4) -0.0042(4) -0.0006(4)
    C16 0.0141(5) 0.0114(5) 0.0150(5) 0.0008(4) -0.0041(4) -0.0007(4)
    C17 0.0144(5) 0.0086(5) 0.0153(5) 0.0006(4) -0.0048(4) -0.0013(4)
    C18 0.0142(5) 0.0091(5) 0.0155(5) 0.0009(4) -0.0053(4) -0.0009(4)
    C19 0.0130(5) 0.0087(5) 0.0161(6) 0.0006(4) -0.0038(4) -0.0010(4)
    C20 0.0163(6) 0.0109(5) 0.0197(6) 0.0001(4) -0.0059(5) -0.0027(5)
    C21 0.0176(6) 0.0155(6) 0.0215(6) -0.0010(5) -0.0087(5) -0.0029(5)
    C22 0.0174(6) 0.0153(6) 0.0246(7) 0.0021(5) -0.0097(5) -0.0007(5)
    C23 0.0172(6) 0.0112(5) 0.0244(7) 0.0035(5) -0.0074(5) -0.0017(5)
    C24 0.0225(7) 0.0129(6) 0.0204(6) 0.0033(5) -0.0077(5) -0.0063(5)
_geom_special_details
;
All e.s.d.'s (except the e.s.d. in the dihedral angle between two l.s. planes)
are estimated using the full covariance matrix. The cell e.s.d.'s are taken
into account individually in the estimation of e.s.d.'s in distances, angles
and torsion angles; correlations between e.s.d.'s in cell parameters are only
used when they are defined by crystal symmetry. An approximate (isotropic)
treatment of cell e.s.d.'s is used for estimating e.s.d.'s involving l.s.
planes.
;
loop_
    _geom_bond_atom_site_label_1
    _geom_bond_atom_site_label_2
    _geom_bond_site_symmetry_2
    _geom_bond_distance
    _geom_bond_publ_flag
    Cl1 C4 . 1.7397(16) ?
    S1 O3 . 1.4511(12) ?
    S1 O1 . 1.4564(11) ?
    S1 O2 . 1.4584(11) ?
    S1 C1 . 1.7776(14) ?
    N1 C23 . 1.3529(17) ?
    N1 C19 . 1.3673(16) ?
    N1 C24 . 1.4823(17) ?
    C1 C6 . 1.390(2) ?
    C1 C2 . 1.394(2) ?
    C2 C3 . 1.395(2) ?
    C2 H2 . 0.96(2) ?
    C3 C4 . 1.383(3) ?
    C3 H3 . 0.97(3) ?
    C4 C5 . 1.384(3) ?
    C5 C6 . 1.394(2) ?
    C5 H5 . 0.98(3) ?
    C6 H6 . 0.99(3) ?
    C7 C16 . 1.3761(18) ?
    C7 C8 . 1.4189(19) ?
    C7 H7 . 0.98(2) ?
    C8 C9 . 1.371(2) ?
    C8 H8 . 0.96(2) ?
    C9 C10 . 1.418(2) ?
    C9 H9 . 1.00(2) ?
    C10 C11 . 1.4237(19) ?
    C10 C15 . 1.4282(18) ?
    C11 C12 . 1.370(2) ?
    C11 H11 . 0.96(2) ?
    C12 C13 . 1.412(2) ?
    C12 H12 . 0.96(2) ?
    C13 C14 . 1.3769(18) ?
    C13 H13 . 0.96(2) ?
    C14 C15 . 1.4217(18) ?
    C14 H14 . 0.965(19) ?
    C15 C16 . 1.4368(17) ?
    C16 C17 . 1.5094(18) ?
    C17 C18 2_767 1.5585(17) ?
    C17 C18 . 1.6005(18) ?
    C17 H17 . 0.974(19) ?
    C18 C19 . 1.5000(18) ?
    C18 C17 2_767 1.5585(17) ?
    C18 H18 . 0.95(2) ?
    C19 C20 . 1.3932(18) ?
    C20 C21 . 1.3879(19) ?
    C20 H20 . 0.97(2) ?
    C21 C22 . 1.388(2) ?
    C21 H21 . 0.95(2) ?
    C22 C23 . 1.375(2) ?
    C22 H22 . 0.98(2) ?
    C23 H23 . 0.94(2) ?
    C24 H24A . 0.97(2) ?
    C24 H24B . 0.95(2) ?
    C24 H24C . 0.96(2) ?
loop_
    _geom_angle_atom_site_label_1
    _geom_angle_atom_site_label_2
    _geom_angle_atom_site_label_3
    _geom_angle_site_symmetry_1
    _geom_angle_site_symmetry_3
    _geom_angle
    _geom_angle_publ_flag
    O3 S1 O1 . . 113.75(7) ?
    O3 S1 O2 . . 113.02(7) ?
    O1 S1 O2 . . 112.70(7) ?
    O3 S1 C1 . . 105.26(7) ?
    O1 S1 C1 . . 105.65(7) ?
    O2 S1 C1 . . 105.50(7) ?
    C23 N1 C19 . . 121.43(12) ?
    C23 N1 C24 . . 116.89(11) ?
    C19 N1 C24 . . 121.68(11) ?
    C6 C1 C2 . . 120.35(14) ?
    C6 C1 S1 . . 120.19(11) ?
    C2 C1 S1 . . 119.44(11) ?
    C1 C2 C3 . . 119.68(15) ?
    C1 C2 H2 . . 118.5(13) ?
    C3 C2 H2 . . 121.8(13) ?
    C4 C3 C2 . . 119.18(16) ?
    C4 C3 H3 . . 122.9(16) ?
    C2 C3 H3 . . 117.9(16) ?
    C3 C4 C5 . . 121.80(15) ?
    C3 C4 Cl1 . . 119.17(15) ?
    C5 C4 Cl1 . . 119.03(15) ?
    C4 C5 C6 . . 118.86(16) ?
    C4 C5 H5 . . 120.9(15) ?
    C6 C5 H5 . . 120.3(15) ?
    C1 C6 C5 . . 120.13(16) ?
    C1 C6 H6 . . 120.6(15) ?
    C5 C6 H6 . . 119.2(15) ?
    C16 C7 C8 . . 121.32(13) ?
    C16 C7 H7 . . 119.8(13) ?
    C8 C7 H7 . . 118.9(13) ?
    C9 C8 C7 . . 120.64(13) ?
    C9 C8 H8 . . 120.8(12) ?
    C7 C8 H8 . . 118.5(12) ?
    C8 C9 C10 . . 120.03(13) ?
    C8 C9 H9 . . 120.9(14) ?
    C10 C9 H9 . . 119.0(14) ?
    C9 C10 C11 . . 121.36(13) ?
    C9 C10 C15 . . 119.59(12) ?
    C11 C10 C15 . . 119.04(13) ?
    C12 C11 C10 . . 121.14(13) ?
    C12 C11 H11 . . 122.0(12) ?
    C10 C11 H11 . . 116.8(12) ?
    C11 C12 C13 . . 119.94(13) ?
    C11 C12 H12 . . 118.9(12) ?
    C13 C12 H12 . . 121.2(12) ?
    C14 C13 C12 . . 120.46(13) ?
    C14 C13 H13 . . 120.5(12) ?
    C12 C13 H13 . . 119.0(12) ?
    C13 C14 C15 . . 121.07(13) ?
    C13 C14 H14 . . 118.8(11) ?
    C15 C14 H14 . . 120.1(11) ?
    C14 C15 C10 . . 118.30(12) ?
    C14 C15 C16 . . 122.34(12) ?
    C10 C15 C16 . . 119.33(12) ?
    C7 C16 C15 . . 118.98(12) ?
    C7 C16 C17 . . 123.07(12) ?
    C15 C16 C17 . . 117.77(11) ?
    C16 C17 C18 . 2_767 118.70(11) ?
    C16 C17 C18 . . 117.06(11) ?
    C18 C17 C18 2_767 . 90.59(9) ?
    C16 C17 H17 . . 110.6(11) ?
    C18 C17 H17 2_767 . 109.6(11) ?
    C18 C17 H17 . . 108.5(10) ?
    C19 C18 C17 . 2_767 117.10(11) ?
    C19 C18 C17 . . 115.18(11) ?
    C17 C18 C17 2_767 . 89.41(9) ?
    C19 C18 H18 . . 111.7(12) ?
    C17 C18 H18 2_767 . 112.1(12) ?
    C17 C18 H18 . . 109.4(12) ?
    N1 C19 C20 . . 117.97(12) ?
    N1 C19 C18 . . 120.58(11) ?
    C20 C19 C18 . . 121.12(11) ?
    C21 C20 C19 . . 120.72(12) ?
    C21 C20 H20 . . 121.6(12) ?
    C19 C20 H20 . . 117.6(12) ?
    C20 C21 C22 . . 119.42(13) ?
    C20 C21 H21 . . 120.9(13) ?
    C22 C21 H21 . . 119.6(13) ?
    C23 C22 C21 . . 118.63(13) ?
    C23 C22 H22 . . 120.2(13) ?
    C21 C22 H22 . . 121.0(13) ?
    N1 C23 C22 . . 121.37(13) ?
    N1 C23 H23 . . 114.0(13) ?
    C22 C23 H23 . . 124.6(13) ?
    N1 C24 H24A . . 109.0(12) ?
    N1 C24 H24B . . 107.3(14) ?
    H24A C24 H24B . . 111.1(18) ?
    N1 C24 H24C . . 109.9(13) ?
    H24A C24 H24C . . 108.7(18) ?
    H24B C24 H24C . . 110.7(19) ?
loop_
    _geom_torsion_atom_site_label_1
    _geom_torsion_atom_site_label_2
    _geom_torsion_atom_site_label_3
    _geom_torsion_atom_site_label_4
    _geom_torsion_site_symmetry_1
    _geom_torsion_site_symmetry_2
    _geom_torsion_site_symmetry_3
    _geom_torsion_site_symmetry_4
    _geom_torsion
    _geom_torsion_publ_flag
    O3 S1 C1 C6 . . . . -93.88(13) ?
    O1 S1 C1 C6 . . . . 145.45(13) ?
    O2 S1 C1 C6 . . . . 25.87(14) ?
    O3 S1 C1 C2 . . . . 84.49(13) ?
    O1 S1 C1 C2 . . . . -36.18(14) ?
    O2 S1 C1 C2 . . . . -155.76(12) ?
    C6 C1 C2 C3 . . . . -0.4(2) ?
    S1 C1 C2 C3 . . . . -178.75(12) ?
    C1 C2 C3 C4 . . . . 0.5(2) ?
    C2 C3 C4 C5 . . . . -0.4(3) ?
    C2 C3 C4 Cl1 . . . . 178.78(13) ?
    C3 C4 C5 C6 . . . . 0.2(3) ?
    Cl1 C4 C5 C6 . . . . -178.95(13) ?
    C2 C1 C6 C5 . . . . 0.2(2) ?
    S1 C1 C6 C5 . . . . 178.57(13) ?
    C4 C5 C6 C1 . . . . -0.1(3) ?
    C16 C7 C8 C9 . . . . -1.5(2) ?
    C7 C8 C9 C10 . . . . 1.7(2) ?
    C8 C9 C10 C11 . . . . -178.48(14) ?
    C8 C9 C10 C15 . . . . 0.6(2) ?
    C9 C10 C11 C12 . . . . 179.41(14) ?
    C15 C10 C11 C12 . . . . 0.3(2) ?
    C10 C11 C12 C13 . . . . 1.3(2) ?
    C11 C12 C13 C14 . . . . -1.0(2) ?
    C12 C13 C14 C15 . . . . -0.9(2) ?
    C13 C14 C15 C10 . . . . 2.5(2) ?
    C13 C14 C15 C16 . . . . -175.60(13) ?
    C9 C10 C15 C14 . . . . 178.74(13) ?
    C11 C10 C15 C14 . . . . -2.1(2) ?
    C9 C10 C15 C16 . . . . -3.1(2) ?
    C11 C10 C15 C16 . . . . 176.00(12) ?
    C8 C7 C16 C15 . . . . -1.0(2) ?
    C8 C7 C16 C17 . . . . 173.93(13) ?
    C14 C15 C16 C7 . . . . -178.65(13) ?
    C10 C15 C16 C7 . . . . 3.31(19) ?
    C14 C15 C16 C17 . . . . 6.13(19) ?
    C10 C15 C16 C17 . . . . -171.91(12) ?
    C7 C16 C17 C18 . . . 2_767 -2.56(19) ?
    C15 C16 C17 C18 . . . 2_767 172.45(11) ?
    C7 C16 C17 C18 . . . . -109.58(14) ?
    C15 C16 C17 C18 . . . . 65.43(15) ?
    C16 C17 C18 C19 . . . . 3.08(16) ?
    C18 C17 C18 C19 2_767 . . . -119.90(13) ?
    C16 C17 C18 C17 . . . 2_767 122.98(13) ?
    C18 C17 C18 C17 2_767 . . 2_767 0.0 ?
    C23 N1 C19 C20 . . . . -6.00(19) ?
    C24 N1 C19 C20 . . . . 174.15(12) ?
    C23 N1 C19 C18 . . . . 167.49(12) ?
    C24 N1 C19 C18 . . . . -12.36(19) ?
    C17 C18 C19 N1 2_767 . . . 139.98(12) ?
    C17 C18 C19 N1 . . . . -116.85(13) ?
    C17 C18 C19 C20 2_767 . . . -46.74(17) ?
    C17 C18 C19 C20 . . . . 56.43(16) ?
    N1 C19 C20 C21 . . . . 6.1(2) ?
    C18 C19 C20 C21 . . . . -167.36(13) ?
    C19 C20 C21 C22 . . . . -0.8(2) ?
    C20 C21 C22 C23 . . . . -4.6(2) ?
    C19 N1 C23 C22 . . . . 0.6(2) ?
    C24 N1 C23 C22 . . . . -179.56(13) ?
    C21 C22 C23 N1 . . . . 4.8(2) ?
loop_
    _geom_hbond_atom_site_label_D
    _geom_hbond_atom_site_label_H
    _geom_hbond_atom_site_label_A
    _geom_hbond_site_symmetry_A
    _geom_hbond_distance_DH
    _geom_hbond_distance_HA
    _geom_hbond_distance_DA
    _geom_hbond_angle_DHA
    _geom_hbond_publ_flag
    C7 H7 O3 1_555 0.97(2) 2.51(2) 3.3762(18) 147.9(18) y
    C17 H17 O2 2_767 0.974(17) 2.506(18) 3.3001(18) 138.6(13) y
    C20 H20 O2 1_555 0.97(2) 2.20(2) 3.1329(18) 160.5(19) y
    C23 H23 O1 1_565 0.94(2) 2.41(2) 3.1554(17) 135.8(18) y
    C24 H24B O1 1_565 0.95(2) 2.57(2) 3.2009(18) 124.3(16) y
    C9 H9 Cg4 2_766 1.00(2) 2.98(2) 3.4790(16) 112.1(16) y
_iucr_refine_instructions_details
;
TITL k6cl_0m in P-1  (100K)
CELL 0.71073   7.5488  11.1899  12.3853  79.904  75.964  89.266
ZERR    2.00   0.0003   0.0004   0.0005   0.002   0.002   0.002
LATT  1
SFAC C H N O S CL
UNIT 48 40 2 6 2 2
SIZE 0.209 0.497 0.563
L.S. 10
BOND $H
FMAP 2 1 60
PLAN 20
OMIT -4 60
ACTA
CONF
WGHT    0.052000    0.742700
FVAR       0.55164
CL1   6    0.340390    0.250814    0.471973    11.00000    0.03668    0.09093 =
         0.02914    0.00878   -0.02130   -0.01135
S1    5    0.786387    0.199524    0.843595    11.00000    0.02519    0.00977 =
         0.02051   -0.00329   -0.01122   -0.00007
O1    4    0.736085    0.080399    0.913606    11.00000    0.03970    0.01116 =
         0.02699    0.00035   -0.01668   -0.00221
O2    4    0.731441    0.298572    0.905816    11.00000    0.04045    0.01389 =
         0.02293   -0.00715   -0.01111   -0.00032
O3    4    0.975660    0.211267    0.779610    11.00000    0.02308    0.02038 =
         0.03429   -0.00685   -0.01348    0.00091
N1    3    0.717567    0.753271    0.973803    11.00000    0.01514    0.00969 =
         0.01809   -0.00232   -0.00512    0.00089
C1    1    0.655827    0.213940    0.740551    11.00000    0.01775    0.01673 =
         0.01708   -0.00300   -0.00566    0.00123
C2    1    0.622163    0.112215    0.696917    11.00000    0.02445    0.02092 =
         0.02139   -0.00491   -0.00828   -0.00319
H2    2    0.669235    0.035552    0.724775    11.00000    0.03015
C3    1    0.522839    0.123508    0.614435    11.00000    0.02867    0.04008 =
         0.02187   -0.00572   -0.00961   -0.00941
H3    2    0.498825    0.050488    0.586730    11.00000    0.04785
C4    1    0.460507    0.236197    0.576782    11.00000    0.01969    0.05378 =
         0.01836    0.00161   -0.00811   -0.00289
C5    1    0.493066    0.338092    0.619216    11.00000    0.02623    0.03771 =
         0.02446    0.00400   -0.00720    0.01049
H5    2    0.444874    0.416481    0.593571    11.00000    0.04371
C6    1    0.591936    0.326410    0.701828    11.00000    0.02839    0.02191 =
         0.02243   -0.00214   -0.00732    0.00728
H6    2    0.614257    0.398811    0.733309    11.00000    0.04341
C7    1    1.107999    0.506469    0.736004    11.00000    0.02105    0.01303 =
         0.01736   -0.00241   -0.00500    0.00224
H7    2    1.106870    0.419635    0.766137    11.00000    0.03074
C8    1    1.099775    0.544094    0.621851    11.00000    0.02626    0.01813 =
         0.01762   -0.00570   -0.00690    0.00274
H8    2    1.093869    0.483215    0.577361    11.00000    0.02340
C9    1    1.092996    0.664883    0.577873    11.00000    0.02364    0.02033 =
         0.01545   -0.00187   -0.00604    0.00297
H9    2    1.082953    0.691752    0.498075    11.00000    0.03697
C10   1    1.099146    0.753851    0.645676    11.00000    0.01763    0.01493 =
         0.01621   -0.00002   -0.00433    0.00213
C11   1    1.087978    0.879772    0.603325    11.00000    0.02381    0.01639 =
         0.01847    0.00232   -0.00616    0.00299
H11   2    1.078638    0.901413    0.526609    11.00000    0.02460
C12   1    1.092327    0.965278    0.669495    11.00000    0.02407    0.01306 =
         0.02459    0.00177   -0.00503    0.00147
H12   2    1.081451    1.049648    0.638593    11.00000    0.02459
C13   1    1.111892    0.929160    0.780992    11.00000    0.02042    0.01176 =
         0.02340   -0.00158   -0.00545   -0.00020
H13   2    1.112571    0.990029    0.826895    11.00000    0.02428
C14   1    1.123894    0.808186    0.824512    11.00000    0.01665    0.01194 =
         0.01765   -0.00115   -0.00436   -0.00083
H14   2    1.139123    0.785985    0.900561    11.00000    0.01613
C15   1    1.114295    0.716812    0.759361    11.00000    0.01407    0.01114 =
         0.01611   -0.00056   -0.00417    0.00037
C16   1    1.113710    0.589546    0.805000    11.00000    0.01415    0.01139 =
         0.01502   -0.00072   -0.00409    0.00082
C17   1    1.104239    0.553596    0.929611    11.00000    0.01441    0.00863 =
         0.01534   -0.00132   -0.00480    0.00062
H17   2    1.208052    0.588668    0.948314    11.00000    0.01295
C18   1    0.921114    0.583537    1.015860    11.00000    0.01420    0.00910 =
         0.01554   -0.00091   -0.00530    0.00092
H18   2    0.950972    0.631826    1.065137    11.00000    0.02162
C19   1    0.774477    0.638763    0.961921    11.00000    0.01299    0.00870 =
         0.01614   -0.00096   -0.00384    0.00059
C20   1    0.706180    0.580619    0.889154    11.00000    0.01631    0.01093 =
         0.01971   -0.00270   -0.00588    0.00010
H20   2    0.743407    0.498016    0.883279    11.00000    0.02250
C21   1    0.597837    0.641668    0.822777    11.00000    0.01757    0.01549 =
         0.02153   -0.00293   -0.00874   -0.00099
H21   2    0.552310    0.602506    0.772056    11.00000    0.02736
C22   1    0.555503    0.761464    0.830351    11.00000    0.01739    0.01533 =
         0.02458   -0.00070   -0.00970    0.00207
H22   2    0.478334    0.805998    0.785246    11.00000    0.02761
C23   1    0.611708    0.813398    0.909610    11.00000    0.01717    0.01116 =
         0.02441   -0.00171   -0.00739    0.00348
H23   2    0.577893    0.890671    0.926735    11.00000    0.02478
C24   1    0.769133    0.817444    1.057230    11.00000    0.02251    0.01294 =
         0.02035   -0.00630   -0.00767    0.00330
H24A  2    0.750288    0.762606    1.129101    11.00000    0.02349
H24B  2    0.693863    0.885846    1.063434    11.00000    0.03094
H24C  2    0.895233    0.842428    1.032262    11.00000    0.02745
HKLF 4
REM  k6cl_0m in P-1  (100K)
REM R1 =  0.0395 for   4977 Fo > 4sig(Fo)  and  0.0480 for all   5817 data
REM    351 parameters refined using      0 restraints
END
WGHT      0.0520      0.7428
REM Highest difference peak  0.498,  deepest hole -0.742,  1-sigma level  0.066
Q1    1   1.1157  0.5724  0.8615  11.00000  0.05    0.50
Q2    1   1.1195  0.7353  0.7004  11.00000  0.05    0.50
Q3    1   0.7278  0.2170  0.7882  11.00000  0.05    0.46
Q4    1   0.8662  0.2159  0.7770  11.00000  0.05    0.45
Q5    1   0.9010  0.2000  0.8234  11.00000  0.05    0.44
Q6    1   0.3763  0.3029  0.4515  11.00000  0.05    0.43
Q7    1   0.8551  0.6144  0.9813  11.00000  0.05    0.43
Q8    1   1.0171  0.5772  0.9640  11.00000  0.05    0.42
Q9    1   0.3950  0.2014  0.4561  11.00000  0.05    0.42
Q10   1   1.1001  0.5268  0.6792  11.00000  0.05    0.40
Q11   1   1.1333  0.9436  0.7183  11.00000  0.05    0.38
Q12   1   0.7459  0.6142  0.9220  11.00000  0.05    0.37
Q13   1   1.1018  0.7619  0.7983  11.00000  0.05    0.36
Q14   1   0.5837  0.7057  0.8250  11.00000  0.05    0.35
Q15   1   1.0992  0.8666  0.7996  11.00000  0.05    0.35
Q16   1   0.5756  0.7776  0.8756  11.00000  0.05    0.34
Q17   1   0.6155  0.2665  0.7210  11.00000  0.05    0.34
Q18   1   1.1163  0.6515  0.7810  11.00000  0.05    0.34
Q19   1   0.5385  0.3264  0.6601  11.00000  0.05    0.34
Q20   1   1.0647  0.9473  0.7379  11.00000  0.05    0.33
;
