# Supplementary material for: 2,2′-[2,4-Bis(naphthalen-1-yl)cyclo­butane-1,3-di­yl]bis­(1-methyl­pyridinium) bis­(4-chloro­benzene­sulfonate): thermal-induced [2 + 2] cyclo­addition reaction of a heterostilbene
Source: Acta Crystallogr Sect E Struct Rep Online. 2014 Apr 2;70(Pt 5):o510–1. doi: 10.1107/S160053681400645X (PMC4011255; doi:10.1107/S160053681400645X)
Supplement: Supplementary file 2 [file e-70-0o510-Isup2.hkl]

# 
# h,k,l, Fc-squared, Fo-squared, sigma(Fo-squared) and status flag 
# 
data_I
_shelx_title ' k6cl_0m in P-1  (100K)' 
_shelx_refln_list_code          4 
_shelx_F_calc_maximum      185.36 
_exptl_crystal_F_000       456.00 
_reflns_d_resolution_high  0.7108 
 
loop_ 
 _symmetry_equiv_pos_as_xyz 
 'x, y, z' 
 '-x, -y, -z' 
 
_cell_length_a     7.5488 
_cell_length_b    11.1899 
_cell_length_c    12.3853 
_cell_angle_alpha  79.904 
_cell_angle_beta   75.964 
_cell_angle_gamma  89.266 
 
_shelx_F_squared_multiplier     1.000 
 
loop_ 
 _refln_index_h 
 _refln_index_k 
 _refln_index_l 
 _refln_F_squared_calc 
 _refln_F_squared_meas 
 _refln_F_squared_sigma 
 _refln_observed_status 
   1   0   0      535.79      524.52     10.07 o 
   2   0   0      111.60       78.83      1.37 o 
   3   0   0       29.98       27.43      0.68 o 
   4   0   0      499.74      559.14      5.75 o 
   5   0   0     1105.24     1154.02     12.57 o 
   6   0   0      736.16      762.68      8.71 o 
   7   0   0      285.24      280.33      4.77 o 
   8   0   0      164.08      172.02      4.48 o 
   9   0   0      413.35      398.55      8.32 o 
  10   0   0      209.57      188.83      6.62 o 
 -10   1   0      141.53      137.02      4.42 o 
  -9   1   0        0.37       -0.87      1.52 o 
  -8   1   0       58.25       55.89      2.47 o 
  -7   1   0      134.69      138.37      4.54 o 
  -6   1   0       22.91       33.79      1.67 o 
  -5   1   0       80.66      115.82      6.46 o 
  -4   1   0       69.86       48.94      1.77 o 
  -3   1   0      146.74      161.39      2.76 o 
  -2   1   0     9539.80     9115.57    116.81 o 
  -1   1   0     2132.99     2147.55     24.92 o 
   0   1   0       92.98       52.56      7.13 o 
   1   1   0      100.32      129.47      2.11 o 
   2   1   0     6370.00     6457.58     74.11 o 
   3   1   0      425.16      455.45      4.89 o 
   4   1   0      244.95      309.63      3.46 o 
   5   1   0      275.15      266.95      3.28 o 
   6   1   0       68.14       67.64      3.44 o 
   7   1   0      396.99      402.36      6.12 o 
   8   1   0       28.99       27.58      1.75 o 
   9   1   0       12.05       12.31      2.08 o 
  10   1   0        0.07       -0.98      1.82 o 
 -10   2   0       28.22       31.27      2.74 o 
  -9   2   0       48.25       56.70      3.52 o 
  -8   2   0       31.32       29.44      2.08 o 
  -7   2   0        2.12        1.19      1.04 o 
  -6   2   0      399.18      371.13      5.02 o 
  -5   2   0      777.25      762.56      8.53 o 
  -4   2   0      265.67      260.23      3.73 o 
  -3   2   0      114.24      122.55      1.82 o 
  -2   2   0      527.32      477.28      6.21 o 
  -1   2   0      232.40      245.65      2.84 o 
   0   2   0    11010.52    12103.39    225.53 o 
   1   2   0     7797.31     8441.98     99.04 o 
   2   2   0      541.17      449.08      5.81 o 
   3   2   0      555.17      565.26      5.63 o 
   4   2   0      227.50      217.19      2.75 o 
   5   2   0       73.26       71.25      1.57 o 
   6   2   0       10.24       11.42      1.09 o 
   7   2   0      140.43      138.31      2.62 o 
   8   2   0       15.43       20.95      1.72 o 
   9   2   0       72.70       71.39      3.71 o 
  10   2   0       16.07       16.87      2.56 o 
 -10   3   0       23.88       24.99      2.63 o 
  -9   3   0      172.88      170.59      6.12 o 
  -8   3   0       19.15       23.53      1.66 o 
  -7   3   0      110.04      103.46      2.52 o 
  -6   3   0      158.44      155.09      2.51 o 
  -5   3   0        6.78        4.39      0.57 o 
  -4   3   0       67.22       48.14      1.01 o 
  -3   3   0      187.39      229.46      3.59 o 
  -2   3   0     1037.80      957.27     11.42 o 
  -1   3   0     1801.90     1924.70     23.95 o 
   0   3   0     1147.21     1218.44     15.56 o 
   1   3   0       18.15       22.42      1.15 o 
   2   3   0      298.76      325.51      3.97 o 
   3   3   0      579.43      573.10      5.96 o 
   4   3   0       83.36       69.06      1.24 o 
   5   3   0      300.71      257.00      3.61 o 
   6   3   0      382.14      365.30      4.69 o 
   7   3   0       45.77       46.30      1.63 o 
   8   3   0       76.25       75.03      2.32 o 
   9   3   0        5.27        6.38      1.61 o 
  10   3   0       17.85       26.10      3.68 o 
 -10   4   0       40.52       49.18      3.74 o 
  -9   4   0      203.41      200.63      4.71 o 
  -8   4   0      162.68      169.68      3.58 o 
  -7   4   0      149.97      174.33      8.12 o 
  -6   4   0      430.16      416.70      4.98 o 
  -5   4   0      392.36      414.77      5.32 o 
  -4   4   0      367.82      357.70      4.93 o 
  -3   4   0       83.18       78.28      1.58 o 
  -2   4   0      112.38      118.45      1.79 o 
  -1   4   0       10.15       17.17      0.56 o 
   0   4   0      785.76      882.44     15.71 o 
   1   4   0      608.83      783.40     16.03 o 
   2   4   0     1131.78     1164.28     13.10 o 
   3   4   0      326.38      319.83      3.49 o 
   4   4   0       54.33       44.27      1.16 o 
   5   4   0        1.76        2.50      0.71 o 
   6   4   0       13.66       15.59      1.18 o 
   7   4   0       45.70       42.96      1.68 o 
   8   4   0       27.39       32.32      1.89 o 
   9   4   0       95.31      103.99      2.90 o 
  -9   5   0       57.68       56.03      3.67 o 
  -8   5   0        0.01       -0.39      1.10 o 
  -7   5   0       71.79       81.18      2.31 o 
  -6   5   0        0.04       -0.46      0.67 o 
  -5   5   0      427.00      426.00      6.31 o 
  -4   5   0       76.93       65.34      1.49 o 
  -3   5   0       78.35       73.61      1.19 o 
  -2   5   0     2110.70     2339.98     25.50 o 
  -1   5   0       42.44       35.73      0.83 o 
   0   5   0      691.48      789.69     10.63 o 
   1   5   0      248.52      322.83      6.14 o 
   2   5   0      912.80     1005.84     10.80 o 
   3   5   0        1.61        6.52      0.54 o 
   4   5   0       19.89       28.68      1.06 o 
   5   5   0      478.94      439.32      5.50 o 
   6   5   0       42.44       43.68      1.54 o 
   7   5   0      763.54      737.35      9.76 o 
   8   5   0       48.06       46.74      2.25 o 
   9   5   0       46.97       56.92      2.52 o 
  -9   6   0       11.18        9.80      2.89 o 
  -8   6   0       53.96       59.49      2.65 o 
  -7   6   0      400.71      427.51      7.19 o 
  -6   6   0      170.13      181.37      3.07 o 
  -5   6   0      792.82      779.08     10.93 o 
  -4   6   0       36.35       37.93      1.19 o 
  -3   6   0        3.62        4.07      0.41 o 
  -2   6   0       37.25       37.44      0.81 o 
  -1   6   0       23.50       29.16      0.78 o 
   0   6   0      710.60      905.71     10.21 o 
   1   6   0        9.23       32.86      0.78 o 
   2   6   0      295.15      320.63      3.41 o 
   3   6   0     1155.56     1173.11     11.33 o 
   4   6   0       26.45       31.71      1.16 o 
   5   6   0      311.63      305.98      4.19 o 
   6   6   0       50.45       47.29      1.75 o 
   7   6   0       28.79       25.40      1.66 o 
   8   6   0        4.37        4.10      1.43 o 
   9   6   0       15.21       16.70      1.91 o 
  -9   7   0        0.20       -1.28      2.38 o 
  -8   7   0        1.37        3.13      1.83 o 
  -7   7   0       16.30       14.90      1.79 o 
  -6   7   0       39.41       47.60      1.52 o 
  -5   7   0      651.59      634.15      8.41 o 
  -4   7   0      216.69      221.45      4.01 o 
  -3   7   0       18.20       21.20      1.08 o 
  -2   7   0       21.86       30.14      0.76 o 
  -1   7   0      556.11      600.20      6.95 o 
   0   7   0      999.34     1115.33     11.99 o 
   1   7   0      886.33     1047.69     10.22 o 
   2   7   0       72.13       78.98      1.36 o 
   3   7   0       24.08       29.12      0.93 o 
   4   7   0       21.10       17.79      1.04 o 
   5   7   0      294.21      280.41      4.00 o 
   6   7   0       25.68       27.37      1.55 o 
   7   7   0      108.01      105.34      2.59 o 
   8   7   0       71.48       67.70      2.60 o 
   9   7   0      121.59      123.72      4.97 o 
  -8   8   0       63.70       72.42      5.04 o 
  -7   8   0       14.71       30.01      2.32 o 
  -6   8   0      233.94      231.59      5.03 o 
  -5   8   0       24.90       28.30      1.81 o 
  -4   8   0       10.54        8.97      0.99 o 
  -3   8   0       80.79       82.23      1.95 o 
  -2   8   0      414.03      392.87      5.49 o 
  -1   8   0        4.18        3.36      0.75 o 
   0   8   0      249.35      263.54      3.63 o 
   1   8   0     1096.61     1234.15     13.06 o 
   2   8   0       93.59       78.01      1.55 o 
   3   8   0      119.11      116.30      2.32 o 
   4   8   0      166.52      154.71      3.67 o 
   5   8   0       53.18       55.82      1.78 o 
   6   8   0        0.21       -1.87      0.93 o 
   7   8   0        0.23        0.64      1.08 o 
   8   8   0        1.42        0.12      1.61 o 
  -8   9   0       12.52       11.21      3.71 o 
  -7   9   0       13.98       11.41      1.53 o 
  -6   9   0       14.89       15.02      1.68 o 
  -5   9   0       50.02       50.49      2.49 o 
  -4   9   0      127.35      107.81      5.47 o 
  -3   9   0      255.63      265.74      4.90 o 
  -2   9   0       36.27       52.86      2.37 o 
  -1   9   0      542.93      533.63      7.76 o 
   0   9   0      361.79      370.51      6.38 o 
   1   9   0     1308.82     1413.86     17.68 o 
   2   9   0      257.11      261.32      4.11 o 
   3   9   0      372.60      356.84      5.79 o 
   4   9   0      169.60      163.78      3.80 o 
   5   9   0        0.88       -1.29      1.18 o 
   6   9   0        4.70        4.99      1.19 o 
   7   9   0       38.23       47.77      2.78 o 
   8   9   0        2.15        1.80      1.77 o 
  -8  10   0       29.12       34.18      3.82 o 
  -7  10   0        0.03       -0.09      1.51 o 
  -6  10   0      160.54      150.62      4.59 o 
  -5  10   0      181.73      185.35      5.11 o 
  -4  10   0       75.39       76.05      3.03 o 
  -3  10   0      106.85      106.85      3.55 o 
  -2  10   0      104.06      103.46      2.93 o 
  -1  10   0       43.83       34.72      1.98 o 
   0  10   0      172.17      186.59      4.33 o 
   1  10   0       97.35      103.60      2.51 o 
   2  10   0      359.84      349.36      5.69 o 
   3  10   0       14.32       13.22      1.55 o 
   4  10   0       14.95       12.38      1.55 o 
   5  10   0       93.08       94.46      3.00 o 
   6  10   0      180.77      164.91      4.17 o 
   7  10   0       32.61       32.92      2.60 o 
  -7  11   0       69.98       79.21      6.08 o 
  -6  11   0       46.81       37.30      6.00 o 
  -5  11   0       30.29       36.15      2.59 o 
  -4  11   0       11.99        9.81      1.71 o 
  -3  11   0        2.64        0.11      1.21 o 
  -2  11   0      136.10      147.30      4.41 o 
  -1  11   0      527.95      504.26      8.17 o 
   0  11   0        3.01        0.75      1.12 o 
   1  11   0      574.72      577.41      8.56 o 
   2  11   0      254.99      255.09      4.59 o 
   3  11   0      109.52      112.28      3.15 o 
   4  11   0        0.03       -1.41      1.16 o 
   5  11   0      259.39      249.16      5.98 o 
   6  11   0        0.79       -1.00      1.42 o 
   7  11   0        2.53        0.03      2.00 o 
  -6  12   0        0.00        1.01      1.90 o 
  -5  12   0      157.79      165.98      6.31 o 
  -4  12   0        0.72       -0.86      1.45 o 
  -3  12   0        2.53        0.95      1.31 o 
  -2  12   0       27.95       37.95      3.83 o 
  -1  12   0       33.03       31.45      2.08 o 
   0  12   0        4.60        6.03      1.22 o 
   1  12   0       31.37       30.94      1.94 o 
   2  12   0      113.51      112.33      3.46 o 
   3  12   0       38.32       44.27      2.30 o 
   4  12   0       27.67       31.20      2.39 o 
   5  12   0      147.74      148.53      4.47 o 
   6  12   0       30.16       27.27      2.62 o 
  -5  13   0        0.02       -0.74      1.72 o 
  -4  13   0       56.00       63.46      5.78 o 
  -3  13   0        0.23        0.66      1.73 o 
  -2  13   0       12.94       31.44      7.33 o 
  -1  13   0       29.29       24.55      3.10 o 
   0  13   0      382.39      380.45      7.67 o 
   1  13   0      281.67      301.34      5.83 o 
   2  13   0        4.45        4.43      1.34 o 
   3  13   0      101.30      110.98      3.33 o 
   4  13   0        2.84        2.78      1.60 o 
   5  13   0       39.15       35.94      2.85 o 
  -4  14   0       33.22       40.08      3.87 o 
  -3  14   0        1.06        1.18      1.93 o 
  -2  14   0        2.34        1.60      1.85 o 
  -1  14   0      123.40      126.51      3.82 o 
   0  14   0       11.62       15.40      1.97 o 
   1  14   0        3.48        7.57      1.70 o 
   2  14   0      116.13      116.71      4.45 o 
   3  14   0        2.23        3.37      1.54 o 
   4  14   0      201.80      191.18      4.83 o 
  -2  15   0        6.06        5.78      2.32 o 
  -1  15   0        5.37        6.06      1.99 o 
   0  15   0       36.47       40.85      2.78 o 
   1  15   0       52.65       60.33      2.97 o 
   2  15   0       45.36       52.84      4.04 o 
  -1 -15   1       55.17       54.05      3.32 o 
   0 -15   1        3.98        5.40      3.50 o 
   1 -15   1       45.51       48.77      3.93 o 
   2 -15   1       10.09        3.37      3.43 o 
  -3 -14   1       17.03       11.42      1.88 o 
  -2 -14   1        5.96        3.77      1.82 o 
  -1 -14   1       48.76       45.99      2.49 o 
   0 -14   1      160.08      169.58      5.28 o 
   1 -14   1       21.22       22.25      2.40 o 
   2 -14   1        4.18        1.88      2.05 o 
   3 -14   1       29.51       30.63      3.44 o 
   4 -14   1       33.73       29.91      3.46 o 
  -4 -13   1       61.21       64.54      2.91 o 
  -3 -13   1       66.52       59.79      2.68 o 
  -2 -13   1        3.00        1.53      1.33 o 
  -1 -13   1       79.40       79.18      2.72 o 
   0 -13   1       10.47       12.28      1.63 o 
   1 -13   1      174.19      167.67      4.97 o 
   2 -13   1        0.01       -2.20      1.97 o 
   3 -13   1        4.07       -0.72      1.72 o 
   4 -13   1        2.69        2.86      4.11 o 
   5 -13   1       15.04       14.46      2.74 o 
  -5 -12   1      165.62      163.92      4.82 o 
  -4 -12   1        1.05        0.25      1.41 o 
  -3 -12   1      129.47      126.43      3.53 o 
  -2 -12   1       37.14       46.03      2.54 o 
  -1 -12   1      116.21      115.49      3.13 o 
   0 -12   1        0.54       -0.60      1.02 o 
   1 -12   1      111.02      112.00      3.38 o 
   2 -12   1       27.86       27.74      2.14 o 
   3 -12   1       47.53       48.75      3.42 o 
   4 -12   1       75.97       81.83      4.26 o 
   5 -12   1       71.09       74.30      4.13 o 
   6 -12   1       36.63       43.57      3.56 o 
  -6 -11   1        0.01       -1.89      1.43 o 
  -5 -11   1       27.54       29.08      2.48 o 
  -4 -11   1       51.76       53.36      2.62 o 
  -3 -11   1      244.52      215.97      4.71 o 
  -2 -11   1      132.45      127.79      2.98 o 
  -1 -11   1       87.03       75.00      3.05 o 
   0 -11   1       20.31       31.01      1.83 o 
   1 -11   1      174.38      153.75      3.86 o 
   2 -11   1       14.05        9.07      1.42 o 
   3 -11   1        2.82        2.12      1.48 o 
   4 -11   1        1.31        1.18      1.61 o 
   5 -11   1       68.15       52.76      6.47 o 
   6 -11   1       94.71      120.19      5.17 o 
   7 -11   1       14.55       18.85      3.50 o 
  -7 -10   1       10.63        7.75      1.69 o 
  -6 -10   1      164.51      159.98      3.82 o 
  -5 -10   1        3.59        4.03      1.36 o 
  -4 -10   1        3.25        1.90      1.13 o 
  -3 -10   1      206.19      179.72      4.08 o 
  -2 -10   1      189.02      176.65      3.53 o 
  -1 -10   1      165.63      190.84      3.61 o 
   0 -10   1       92.67       91.13      3.34 o 
   1 -10   1        0.43       -0.20      0.82 o 
   2 -10   1      115.86      143.44      3.19 o 
   3 -10   1       92.18       92.19      2.79 o 
   4 -10   1      316.05      303.52      7.08 o 
   5 -10   1       60.16       66.80     11.42 o 
   6 -10   1      497.29      479.80     12.67 o 
   7 -10   1       82.36       75.77      3.98 o 
   8 -10   1        0.21        2.40      3.58 o 
  -7  -9   1        0.02       -2.43      1.21 o 
  -6  -9   1        0.53        0.48      1.09 o 
  -5  -9   1        3.16        4.05      1.15 o 
  -4  -9   1      162.55      161.76      3.48 o 
  -3  -9   1      371.37      328.02      5.50 o 
  -2  -9   1      664.31      651.30      8.68 o 
  -1  -9   1        0.11        1.28      0.76 o 
   0  -9   1      156.00      170.74      3.26 o 
   1  -9   1       95.96       97.45      2.54 o 
   2  -9   1        0.33       -0.30      0.72 o 
   3  -9   1      224.19      233.54      4.47 o 
   4  -9   1       62.15       63.00      2.11 o 
   5  -9   1      669.63      587.28     11.85 o 
   6  -9   1      104.57       91.38      4.60 o 
   7  -9   1       78.32       85.19      4.83 o 
   8  -9   1       82.79       78.64      6.47 o 
  -8  -8   1        1.94        2.14      1.73 o 
  -7  -8   1        0.15       -2.02      1.13 o 
  -6  -8   1       15.20       15.48      1.55 o 
  -5  -8   1        8.43        4.87      1.12 o 
  -4  -8   1       59.83       58.14      1.72 o 
  -3  -8   1      325.95      302.08      4.44 o 
  -2  -8   1        1.42        1.16      0.62 o 
  -1  -8   1      118.04      111.67      1.94 o 
   0  -8   1      100.90       94.77      1.97 o 
   1  -8   1      130.38      123.99      2.27 o 
   2  -8   1       99.72       99.67      2.13 o 
   3  -8   1      205.34      231.06      4.31 o 
   4  -8   1       56.73       52.94      1.82 o 
   5  -8   1      190.44      178.15      3.72 o 
   6  -8   1      308.19      306.04      6.21 o 
   7  -8   1       68.55       63.12      2.87 o 
  -8  -7   1       56.88       56.50      2.58 o 
  -7  -7   1       11.72        9.10      1.30 o 
  -6  -7   1      229.18      206.28      3.72 o 
  -5  -7   1      204.38      195.70      3.14 o 
  -4  -7   1      168.83      170.46      2.73 o 
  -3  -7   1        3.54        4.10      0.60 o 
  -2  -7   1      894.06      894.25      8.83 o 
  -1  -7   1       43.23       41.24      0.94 o 
   0  -7   1      340.90      363.17      4.51 o 
   1  -7   1      350.21      383.16      4.95 o 
   2  -7   1       77.90       94.01      1.47 o 
   3  -7   1      170.99      162.89      2.56 o 
   4  -7   1      588.07      563.69      7.63 o 
   5  -7   1      677.48      653.37      9.42 o 
   6  -7   1      465.47      410.19     17.47 o 
   7  -7   1       13.95       16.59      1.70 o 
   8  -7   1        4.59        4.21      2.37 o 
   9  -7   1       20.03       23.73      5.09 o 
  -9  -6   1       12.65       12.85      1.91 o 
  -8  -6   1        0.26       -1.40      1.29 o 
  -7  -6   1        4.09        1.12      1.06 o 
  -6  -6   1       83.33       77.90      2.15 o 
  -5  -6   1       70.64       65.09      1.68 o 
  -4  -6   1      724.94      705.54      8.23 o 
  -3  -6   1      243.12      254.65      3.02 o 
  -2  -6   1      367.40      394.50      4.25 o 
  -1  -6   1     1002.34     1131.07     10.93 o 
   0  -6   1      178.09      204.76      2.93 o 
   1  -6   1      906.49      957.16     12.03 o 
   2  -6   1      194.70      198.08      2.62 o 
   3  -6   1       90.88      108.71      1.71 o 
   4  -6   1       39.61       34.46      1.14 o 
   5  -6   1      200.21      197.75      5.59 o 
   6  -6   1        8.98       15.68      1.73 o 
   7  -6   1        6.03       31.96      6.70 o 
   8  -6   1       99.27       93.70      2.95 o 
   9  -6   1        2.59        2.40      2.01 o 
  -9  -5   1       83.23       84.73      2.80 o 
  -8  -5   1      175.61      171.40      3.79 o 
  -7  -5   1       43.99       44.85      1.87 o 
  -6  -5   1       70.66       64.19      1.91 o 
  -5  -5   1      171.44      172.38      2.63 o 
  -4  -5   1      273.55      264.95      3.60 o 
  -3  -5   1      200.09      205.27      2.50 o 
  -2  -5   1      105.26      132.34      1.68 o 
  -1  -5   1     2508.21     2750.49     37.42 o 
   0  -5   1     3686.25     4263.78     57.49 o 
   1  -5   1      313.68      305.48      4.18 o 
   2  -5   1      164.77      199.13      2.47 o 
   3  -5   1      806.41      828.98      9.56 o 
   4  -5   1      197.97      228.79      3.44 o 
   5  -5   1       61.99       67.92      2.42 o 
   6  -5   1      816.58      770.61      9.90 o 
   7  -5   1      192.86      196.22      4.22 o 
   8  -5   1      321.25      317.27      6.09 o 
   9  -5   1       74.92       69.82      3.17 o 
  -9  -4   1        9.79       12.81      1.83 o 
  -8  -4   1       13.58       14.03      1.39 o 
  -7  -4   1       13.76       11.34      1.24 o 
  -6  -4   1        1.12        0.26      0.71 o 
  -5  -4   1      388.88      355.90      4.56 o 
  -4  -4   1     1052.88     1027.23     10.80 o 
  -3  -4   1     1851.85     1848.64     17.39 o 
  -2  -4   1      234.81      244.08      2.86 o 
  -1  -4   1      894.42      950.17     10.69 o 
   0  -4   1      149.42      187.30      3.64 o 
   1  -4   1      547.25      568.10      8.83 o 
   2  -4   1      707.70      758.66      9.02 o 
   3  -4   1      255.96      313.63      4.01 o 
   4  -4   1       32.37       37.23      2.49 o 
   5  -4   1       30.52       31.70      1.98 o 
   6  -4   1        0.51        8.75      1.94 o 
   7  -4   1      265.35      278.81      4.74 o 
   8  -4   1       91.41       92.79      2.93 o 
   9  -4   1        2.05        4.41      1.63 o 
  10  -4   1       32.50       40.79      2.80 o 
  -9  -3   1        3.22        2.04      1.54 o 
  -8  -3   1      254.64      250.44      4.16 o 
  -7  -3   1      241.41      231.15      3.81 o 
  -6  -3   1      428.48      399.37      5.07 o 
  -5  -3   1        3.29        3.27      0.58 o 
  -4  -3   1        1.13        0.40      0.43 o 
  -3  -3   1        4.24        4.31      0.41 o 
  -2  -3   1        4.82        3.60      0.37 o 
  -1  -3   1       17.45       10.47      0.43 o 
   0  -3   1       12.46       31.40      1.15 o 
   1  -3   1     3018.65     3001.02     40.44 o 
   2  -3   1      243.60      269.30      3.99 o 
   3  -3   1      166.43      194.67      2.86 o 
   4  -3   1      190.28      197.75      2.67 o 
   5  -3   1       29.65       30.69      1.05 o 
   6  -3   1      355.34      356.95      4.55 o 
   7  -3   1      366.92      365.66      5.77 o 
   8  -3   1      435.50      421.53      7.52 o 
   9  -3   1       20.28       26.05      2.35 o 
  10  -3   1        1.87        2.33      1.73 o 
  -9  -2   1        1.73        2.28      1.56 o 
  -8  -2   1        2.83        2.07      0.96 o 
  -7  -2   1        0.88        0.09      0.85 o 
  -6  -2   1       32.09       36.05      1.21 o 
  -5  -2   1      435.26      427.56      4.91 o 
  -4  -2   1      595.08      583.88      6.09 o 
  -3  -2   1      101.99      150.89      1.83 o 
  -2  -2   1     1744.33     1815.59     19.74 o 
  -1  -2   1     1496.55     1518.68     22.45 o 
   0  -2   1     1444.04     1469.16     19.88 o 
   1  -2   1      112.99      104.92      1.63 o 
   2  -2   1      805.25      767.95     11.47 o 
   3  -2   1     1204.85     1148.62     14.12 o 
   4  -2   1      769.33      777.24      9.80 o 
   5  -2   1      599.83      590.58      7.61 o 
   6  -2   1      392.35      410.19      5.42 o 
   7  -2   1        0.01       -0.36      0.89 o 
   8  -2   1       85.62       88.17      2.86 o 
   9  -2   1        0.93        1.56      1.52 o 
  10  -2   1        9.08       10.44      2.03 o 
 -10  -1   1       54.41       53.89      3.47 o 
  -9  -1   1      165.09      153.32      6.42 o 
  -8  -1   1       52.37       58.18      1.96 o 
  -7  -1   1      561.91      523.31      7.65 o 
  -6  -1   1        8.88        7.79      0.74 o 
  -5  -1   1     1011.07      980.02     10.28 o 
  -4  -1   1     1183.30     1226.96     12.56 o 
  -3  -1   1      775.16      800.44      8.36 o 
  -2  -1   1        0.03        0.07      0.25 o 
  -1  -1   1     1169.76     1212.67     13.96 o 
   0  -1   1      612.23      605.68      8.57 o 
   1  -1   1       17.35       10.49      0.49 o 
   2  -1   1      259.31      255.87      5.76 o 
   3  -1   1        6.84        9.89      0.87 o 
   4  -1   1     1371.60     1438.96     17.54 o 
   5  -1   1        9.29       14.75      1.57 o 
   6  -1   1      168.14      185.53      3.42 o 
   7  -1   1        1.85        1.96      0.89 o 
   8  -1   1      344.12      342.36      6.44 o 
   9  -1   1       58.95       60.81      2.90 o 
  10  -1   1       23.20       28.42      2.72 o 
 -10   0   1        9.01       14.01      2.44 o 
  -9   0   1        0.49       -0.80      1.79 o 
  -8   0   1      233.82      219.31      4.55 o 
  -7   0   1      739.68      735.14     11.29 o 
  -6   0   1       99.38      101.69      1.97 o 
  -5   0   1      876.23      878.67      9.31 o 
  -4   0   1       52.53       52.71      2.28 o 
  -3   0   1     2786.48     2589.61     24.74 o 
  -2   0   1    34357.80    31832.94    388.31 o 
  -1   0   1     2769.73     2639.32     26.13 o 
   1   0   1        0.38       -0.59      0.29 o 
   2   0   1     2050.66     2041.53     34.24 o 
   3   0   1     2091.40     2177.48     24.03 o 
   4   0   1     3637.10     3683.78     40.48 o 
   5   0   1       10.17        6.08      1.04 o 
   6   0   1     3337.52     3344.45     37.46 o 
   7   0   1       51.69       55.28      4.16 o 
   8   0   1       92.97       86.78      2.84 o 
   9   0   1       28.92       37.95      2.69 o 
  10   0   1       29.83       28.74      3.31 o 
 -10   1   1      100.36       97.80      4.54 o 
  -9   1   1       47.84       48.76      2.98 o 
  -8   1   1        0.08       -2.11      1.05 o 
  -7   1   1      485.66      483.82      7.29 o 
  -6   1   1      161.34      149.79      2.60 o 
  -5   1   1     1912.91     1877.76     20.16 o 
  -4   1   1     1973.44     2079.91     20.07 o 
  -3   1   1      996.78     1095.54     11.25 o 
  -2   1   1        2.89       -0.47      0.23 o 
  -1   1   1      964.68      959.46     10.22 o 
   0   1   1       56.21       50.76      1.06 o 
   1   1   1     2415.11     2372.38     29.95 o 
   2   1   1     3150.31     3165.91     42.25 o 
   3   1   1      192.45      179.45      3.45 o 
   4   1   1     2245.97     2236.63     21.53 o 
   5   1   1      456.22      502.20     10.87 o 
   6   1   1      224.08      236.40      3.31 o 
   7   1   1       26.92       32.48      1.67 o 
   8   1   1        1.47        0.12      1.33 o 
   9   1   1        0.19       -1.84      1.47 o 
  10   1   1        0.15       -1.35      1.83 o 
 -10   2   1       40.48       49.12      3.44 o 
  -9   2   1      199.93      203.58      5.23 o 
  -8   2   1       29.26       32.54      1.96 o 
  -7   2   1       69.32       64.36      2.06 o 
  -6   2   1        9.30        8.10      0.89 o 
  -5   2   1      275.62      301.28      3.92 o 
  -4   2   1      177.88      201.22      2.69 o 
  -3   2   1      260.16      232.22      2.92 o 
  -2   2   1      182.32      138.08      2.06 o 
  -1   2   1     4642.75     4683.31     54.21 o 
   0   2   1     1835.96     2194.93     26.58 o 
   1   2   1     1906.96     2034.52     25.70 o 
   2   2   1      226.61      230.05      3.05 o 
   3   2   1      605.27      625.97      6.18 o 
   4   2   1      107.78      121.89      2.27 o 
   5   2   1       11.53       18.11      0.89 o 
   6   2   1      810.94      769.35      8.74 o 
   7   2   1      138.75      134.57      2.55 o 
   8   2   1       57.69       53.45      2.18 o 
   9   2   1        2.44        1.65      1.37 o 
  10   2   1       39.51       46.58      3.27 o 
 -10   3   1       54.32       55.02      3.84 o 
  -9   3   1       93.41       94.72      3.49 o 
  -8   3   1       19.16       19.95      1.63 o 
  -7   3   1       82.70       77.49      2.23 o 
  -6   3   1        0.01       -0.54      0.62 o 
  -5   3   1      141.46      120.64      1.89 o 
  -4   3   1       45.34       41.89      0.97 o 
  -3   3   1      648.03      612.00      6.57 o 
  -2   3   1       60.60       69.01      1.25 o 
  -1   3   1      254.13      268.38      3.60 o 
   0   3   1     2534.92     2926.06     55.40 o 
   1   3   1     3266.43     3886.37     51.23 o 
   2   3   1      495.77      438.92      5.90 o 
   3   3   1      133.00      164.59      1.99 o 
   4   3   1      138.37      108.35      1.60 o 
   5   3   1        4.29        5.73      0.97 o 
   6   3   1       46.51       46.17      1.46 o 
   7   3   1       38.88       38.38      1.53 o 
   8   3   1       27.69       28.03      1.67 o 
   9   3   1       33.41       33.73      2.27 o 
  10   3   1       84.65       83.74      3.69 o 
  -9   4   1      202.34      214.54      6.38 o 
  -8   4   1       11.00       11.95      1.46 o 
  -7   4   1      855.57      833.13     11.60 o 
  -6   4   1       23.71       26.24      1.21 o 
  -5   4   1      271.96      245.66      3.15 o 
  -4   4   1       14.45       14.36      0.67 o 
  -3   4   1      158.34      167.01      2.29 o 
  -2   4   1      750.39      773.95      9.32 o 
  -1   4   1     1734.84     1992.78     23.07 o 
   0   4   1      457.50      493.09      6.54 o 
   1   4   1       77.70       79.81      1.45 o 
   2   4   1       21.97       22.72      0.78 o 
   3   4   1      102.94      102.92      1.48 o 
   4   4   1      259.13      248.38      3.28 o 
   5   4   1      112.43      113.75      2.01 o 
   6   4   1      346.29      322.58      4.53 o 
   7   4   1       50.94       46.98      1.71 o 
   8   4   1      185.81      171.24      3.62 o 
   9   4   1      269.33      259.03      5.37 o 
  10   4   1       33.62       38.22      2.62 o 
  -9   5   1       64.85       64.82      3.57 o 
  -8   5   1        2.75        1.88      1.45 o 
  -7   5   1       22.07       30.99      1.69 o 
  -6   5   1        1.39        0.47      0.75 o 
  -5   5   1      568.15      557.75      6.52 o 
  -4   5   1       34.54       42.73      1.06 o 
  -3   5   1       13.08       12.39      0.58 o 
  -2   5   1      290.16      288.13      3.21 o 
  -1   5   1        1.15        1.50      0.27 o 
   0   5   1      256.73      293.45      3.89 o 
   1   5   1      289.72      350.72      5.16 o 
   2   5   1      541.93      567.42      6.04 o 
   3   5   1       54.82       58.39      1.10 o 
   4   5   1       10.94        7.86      0.67 o 
   5   5   1      155.82      169.91      2.68 o 
   6   5   1       17.18       14.38      1.10 o 
   7   5   1      217.75      189.71      3.45 o 
   8   5   1       30.72       29.52      1.91 o 
   9   5   1       52.10       53.49      2.37 o 
  -9   6   1      134.06      141.37      6.22 o 
  -8   6   1        4.57        6.33      1.61 o 
  -7   6   1      815.94      785.26     14.35 o 
  -6   6   1      208.74      204.86      3.45 o 
  -5   6   1      397.40      356.63      7.14 o 
  -4   6   1        0.74       -0.32      0.54 o 
  -3   6   1       22.65       23.63      0.86 o 
  -2   6   1      128.05      121.23      2.05 o 
  -1   6   1      220.40      298.18      3.49 o 
   0   6   1       90.84       76.73      1.28 o 
   1   6   1       52.58       68.62      1.19 o 
   2   6   1      133.50      147.72      1.94 o 
   3   6   1        2.00        0.60      0.41 o 
   4   6   1       23.62       24.93      1.00 o 
   5   6   1      440.50      408.27      5.22 o 
   6   6   1      117.93      107.90      2.41 o 
   7   6   1       35.03       33.10      1.90 o 
   8   6   1       13.02       13.31      1.62 o 
   9   6   1      360.81      368.10      7.28 o 
  -9   7   1       11.50        9.82      3.00 o 
  -8   7   1       14.82       15.80      2.31 o 
  -7   7   1        4.56        6.44      1.78 o 
  -6   7   1       53.03       50.59      2.52 o 
  -5   7   1      407.83      374.85      5.40 o 
  -4   7   1      102.39      102.11      1.93 o 
  -3   7   1       36.00       33.93      0.95 o 
  -2   7   1       52.99       47.53      1.11 o 
  -1   7   1      402.05      410.93      4.69 o 
   0   7   1        2.75        1.73      0.46 o 
   1   7   1      343.52      431.87      4.81 o 
   2   7   1      155.86      161.11      2.12 o 
   3   7   1       22.74       22.52      0.85 o 
   4   7   1       24.36       25.31      1.08 o 
   5   7   1       30.18       31.57      1.33 o 
   6   7   1       70.78       70.21      2.03 o 
   7   7   1        1.53       -0.70      1.19 o 
   8   7   1       51.86       53.80      2.70 o 
   9   7   1        9.93       10.99      1.84 o 
  -8   8   1       38.69       30.91      5.49 o 
  -7   8   1      177.33      160.36      4.96 o 
  -6   8   1       82.14       85.19      2.85 o 
  -5   8   1        7.37        4.55      1.05 o 
  -4   8   1        0.84       -1.00      0.91 o 
  -3   8   1       38.91       45.40      2.55 o 
  -2   8   1      139.44      159.71      4.30 o 
  -1   8   1      140.34      137.69      2.28 o 
   0   8   1     2581.97     2713.32     29.25 o 
   1   8   1        0.08       -0.39      0.43 o 
   2   8   1      106.77      109.87      2.36 o 
   3   8   1      129.31      128.04      2.06 o 
   4   8   1        3.06        2.36      0.74 o 
   5   8   1       13.57       17.62      1.36 o 
   6   8   1       16.72       14.56      1.44 o 
   7   8   1      130.71      116.32      3.12 o 
   8   8   1       22.92       22.12      1.98 o 
  -8   9   1        3.09        1.55      1.89 o 
  -7   9   1       15.31       16.54      1.71 o 
  -6   9   1       92.76      101.11      3.14 o 
  -5   9   1        0.08        6.25      3.53 o 
  -4   9   1      234.34      246.29      5.99 o 
  -3   9   1        0.72       -0.08      0.85 o 
  -2   9   1      295.20      318.40      5.67 o 
  -1   9   1      778.29      727.14      9.49 o 
   0   9   1     1074.68     1119.51     13.33 o 
   1   9   1      837.96      967.11     12.60 o 
   2   9   1       22.31       27.02      1.28 o 
   3   9   1       17.05       17.31      1.22 o 
   4   9   1        0.42       -1.83      1.00 o 
   5   9   1      273.04      254.07      4.48 o 
   6   9   1      124.41      119.14      2.87 o 
   7   9   1      385.29      388.94      7.49 o 
   8   9   1       19.35       15.05      2.33 o 
  -7  10   1       26.79       20.13      2.03 o 
  -6  10   1       29.42       25.78      2.36 o 
  -5  10   1      122.62      114.39      4.96 o 
  -4  10   1        9.85        9.70      2.59 o 
  -3  10   1       33.27       34.89      2.20 o 
  -2  10   1       57.11       37.02      2.17 o 
  -1  10   1      320.10      327.56      6.38 o 
   0  10   1      759.75      811.59     12.20 o 
   1  10   1      372.13      457.27      7.66 o 
   2  10   1       11.32       12.78      1.26 o 
   3  10   1       15.18       14.48      1.86 o 
   4  10   1      261.39      240.45      4.97 o 
   5  10   1       22.31       31.04      2.08 o 
   6  10   1        0.19       -0.87      1.25 o 
   7  10   1       76.64       67.40      3.40 o 
  -7  11   1      139.63      137.99      4.12 o 
  -6  11   1        0.11        0.78      1.53 o 
  -5  11   1       71.09       78.76      4.09 o 
  -4  11   1       33.08       35.78      2.54 o 
  -3  11   1       17.95       13.22      1.76 o 
  -2  11   1      192.17      184.14      5.29 o 
  -1  11   1       64.54       48.84      2.20 o 
   0  11   1      939.67      915.96     15.33 o 
   1  11   1       28.66       36.10      2.62 o 
   2  11   1      114.12      126.45      2.93 o 
   3  11   1      123.76      123.59      4.17 o 
   4  11   1       55.46       50.95      2.40 o 
   5  11   1      326.59      306.02      6.80 o 
   6  11   1       67.94       57.46      2.76 o 
   7  11   1       37.26       43.14      3.29 o 
  -6  12   1       33.93       30.01      3.32 o 
  -5  12   1        8.59        8.34      1.84 o 
  -4  12   1       63.96       56.54      2.89 o 
  -3  12   1        3.77        2.67      1.45 o 
  -2  12   1      144.16      143.35      4.52 o 
  -1  12   1        8.58       17.12      1.69 o 
   0  12   1        0.25        1.33      1.18 o 
   1  12   1       31.29       38.57      2.41 o 
   2  12   1       39.99       51.23      2.06 o 
   3  12   1       10.45        7.98      1.47 o 
   4  12   1        3.38        0.79      1.30 o 
   5  12   1       51.75       46.62      2.81 o 
   6  12   1        7.87        4.69      1.82 o 
  -5  13   1        8.48        7.19      3.30 o 
  -4  13   1       36.50       40.69      3.42 o 
  -3  13   1       50.99       60.83      3.17 o 
  -2  13   1      250.58      252.99      6.70 o 
  -1  13   1        0.37       -1.15      1.13 o 
   0  13   1      149.91      141.79      4.25 o 
   1  13   1      102.84      128.09      4.19 o 
   2  13   1        5.53        8.02      1.39 o 
   3  13   1       21.40       28.00      2.08 o 
   4  13   1      163.68      151.29      4.06 o 
   5  13   1       95.73       90.58      3.57 o 
  -4  14   1      157.69      159.42      6.46 o 
  -3  14   1       54.08       59.50      3.36 o 
  -2  14   1       19.21       20.85      2.43 o 
  -1  14   1      124.25      154.77      4.55 o 
   0  14   1       28.70       33.81      2.49 o 
   1  14   1       19.93       26.56      2.29 o 
   2  14   1        1.52        0.61      1.36 o 
   3  14   1      169.62      159.99      4.64 o 
   4  14   1        5.83        6.42      1.68 o 
  -3  15   1        5.28        6.82      2.38 o 
  -2  15   1       28.12       43.22      4.03 o 
  -1  15   1       14.30       11.84      1.87 o 
   0  15   1        0.01        0.94      1.55 o 
   1  15   1       22.46       28.95      3.45 o 
   2  15   1       20.79       19.78      2.65 o 
   0 -15   2       28.96       26.36      4.52 o 
   1 -15   2        0.03       -1.91      1.90 o 
  -3 -14   2      150.44      144.47      5.00 o 
  -2 -14   2        5.85        4.59      2.09 o 
  -1 -14   2      225.97      207.05      5.34 o 
   0 -14   2       23.44       23.23      3.46 o 
   1 -14   2      138.85      144.34      4.73 o 
   2 -14   2        1.34       -2.89      1.86 o 
   3 -14   2        0.25       -1.74      1.92 o 
   4 -14   2      107.35      100.43      5.16 o 
  -4 -13   2        4.36        1.59      1.59 o 
  -3 -13   2       18.50       13.80      1.88 o 
  -2 -13   2       54.38       58.12      2.94 o 
  -1 -13   2       67.04       63.13      3.47 o 
   0 -13   2       75.98       73.79      2.95 o 
   1 -13   2       20.87       12.96      1.85 o 
   2 -13   2       39.74       39.85      3.53 o 
   3 -13   2        0.34       -3.06      1.53 o 
   4 -13   2       27.56       30.34      3.91 o 
   5 -13   2       18.68       24.31      3.17 o 
  -5 -12   2       23.70       27.79      2.61 o 
  -4 -12   2       31.72       35.70      2.77 o 
  -3 -12   2      442.51      429.30      7.90 o 
  -2 -12   2       74.05       76.39      2.91 o 
  -1 -12   2      152.18      140.48      3.49 o 
   0 -12   2      106.85      110.66      3.04 o 
   1 -12   2       73.38       72.12      2.70 o 
   2 -12   2       31.86       31.66      2.04 o 
   3 -12   2        9.20        4.34      2.56 o 
   4 -12   2      133.45      128.46      5.38 o 
   5 -12   2        6.87        3.99      2.02 o 
   6 -12   2      305.06      298.20      9.25 o 
  -6 -11   2       19.74       17.69      2.35 o 
  -5 -11   2        1.54        1.71      2.09 o 
  -4 -11   2       98.78       76.84      3.14 o 
  -3 -11   2        0.02        0.82      1.63 o 
  -2 -11   2        8.57        8.05      1.25 o 
  -1 -11   2        3.77        6.44      1.83 o 
   0 -11   2       65.01       67.29      2.29 o 
   1 -11   2        1.01        0.85      1.02 o 
   2 -11   2      197.02      183.34      4.26 o 
   3 -11   2      174.34      150.02      5.60 o 
   4 -11   2       60.47       51.51      3.40 o 
   5 -11   2        1.19        3.09      2.74 o 
   6 -11   2        7.85        5.39      2.25 o 
   7 -11   2       19.44       35.69      5.65 o 
  -7 -10   2       25.70       22.49      2.15 o 
  -6 -10   2       29.20       23.44      1.99 o 
  -5 -10   2        9.13        5.84      1.51 o 
  -4 -10   2       29.15       26.47      2.35 o 
  -3 -10   2      383.00      371.47      6.22 o 
  -2 -10   2       67.78       84.51      2.34 o 
  -1 -10   2       79.74       53.11      1.81 o 
   0 -10   2      174.93      134.99      7.37 o 
   1 -10   2      726.78      655.72      9.45 o 
   2 -10   2       52.78       45.73      1.72 o 
   3 -10   2      359.76      319.17      7.33 o 
   4 -10   2      484.16      423.14     11.28 o 
   5 -10   2        0.31       -0.29      1.52 o 
   6 -10   2       44.40       55.08      3.40 o 
   7 -10   2       51.12       49.69      6.18 o 
   8 -10   2        0.44       -0.66      3.32 o 
  -7  -9   2       25.09       27.38      2.07 o 
  -6  -9   2       23.11       20.39      1.73 o 
  -5  -9   2       25.63       34.29      2.07 o 
  -4  -9   2       99.31       85.45      2.52 o 
  -3  -9   2       12.98       15.68      1.30 o 
  -2  -9   2       49.80       42.58      1.56 o 
  -1  -9   2       41.44       31.84      1.37 o 
   0  -9   2      107.17       95.63      2.10 o 
   1  -9   2        8.64        3.89      0.79 o 
   2  -9   2      999.47      914.76     12.51 o 
   3  -9   2     1076.10      936.50     14.16 o 
   4  -9   2      580.14      524.82     13.65 o 
   5  -9   2       18.98       15.31      2.28 o 
   6  -9   2       65.91       72.15      3.69 o 
   7  -9   2        1.77        1.55      1.73 o 
   8  -9   2       62.34       79.99      6.41 o 
  -8  -8   2        1.35       -1.86      1.60 o 
  -7  -8   2        0.88       -1.31      1.23 o 
  -6  -8   2       21.78       23.80      2.13 o 
  -5  -8   2        1.85        0.65      1.03 o 
  -4  -8   2        8.73        6.59      1.11 o 
  -3  -8   2      129.13      126.10      2.50 o 
  -2  -8   2      322.92      328.96      4.94 o 
  -1  -8   2       10.30       19.53      1.03 o 
   0  -8   2      199.48      212.73      3.39 o 
   1  -8   2      466.76      442.34      6.05 o 
   2  -8   2      304.58      325.54      4.67 o 
   3  -8   2       42.25       44.53      2.09 o 
   4  -8   2       82.55       86.12      2.16 o 
   5  -8   2        4.30        2.42      1.20 o 
   6  -8   2       59.06       82.01      7.90 o 
   7  -8   2       13.31        9.44      1.84 o 
   8  -8   2       10.03       16.00      3.78 o 
  -8  -7   2       31.81       28.74      2.15 o 
  -7  -7   2       11.08       10.36      1.43 o 
  -6  -7   2       65.70       60.86      2.03 o 
  -5  -7   2      310.72      306.18      4.34 o 
  -4  -7   2       94.07      101.26      1.90 o 
  -3  -7   2      176.13      155.87      2.47 o 
  -2  -7   2       16.27       18.69      0.79 o 
  -1  -7   2        1.61        1.08      0.60 o 
   0  -7   2       33.30       28.47      1.06 o 
   1  -7   2      247.15      264.59      3.65 o 
   2  -7   2      739.06      748.62      8.45 o 
   3  -7   2      163.62      170.13      2.62 o 
   4  -7   2     2072.33     1980.76     24.18 o 
   5  -7   2      115.01      124.98      4.98 o 
   6  -7   2      359.18      403.42      8.75 o 
   7  -7   2       13.15       12.76      1.64 o 
   8  -7   2       16.93       13.92      2.98 o 
  -8  -6   2       53.88       47.06      2.16 o 
  -7  -6   2       21.04       22.13      1.59 o 
  -6  -6   2        0.01       -0.01      0.95 o 
  -5  -6   2      331.59      313.51      4.13 o 
  -4  -6   2      154.95      168.11      2.71 o 
  -3  -6   2       33.68       33.97      0.95 o 
  -2  -6   2       62.84       65.65      1.48 o 
  -1  -6   2      179.92      201.61      2.37 o 
   0  -6   2      362.62      368.61      4.82 o 
   1  -6   2      489.66      585.63      7.66 o 
   2  -6   2      413.43      369.10      4.70 o 
   3  -6   2      343.52      331.03      4.10 o 
   4  -6   2       45.09       53.27      1.18 o 
   5  -6   2       86.64       97.06      5.05 o 
   6  -6   2      106.35      116.41      2.59 o 
   7  -6   2      203.60      203.51      6.37 o 
   8  -6   2       33.84       45.46      2.70 o 
   9  -6   2        3.88        1.46      1.75 o 
  -9  -5   2        1.71        3.05      1.58 o 
  -8  -5   2        2.60        0.40      1.30 o 
  -7  -5   2       83.87       76.29      2.20 o 
  -6  -5   2      129.79      132.10      2.75 o 
  -5  -5   2       29.46       37.62      1.21 o 
  -4  -5   2     1803.92     1794.55     17.66 o 
  -3  -5   2      419.51      411.03      4.19 o 
  -2  -5   2       77.77      101.50      1.35 o 
  -1  -5   2      111.61      130.53      1.66 o 
   0  -5   2      601.43      634.76      8.38 o 
   1  -5   2      348.26      400.30      5.35 o 
   2  -5   2      233.79      294.38      3.77 o 
   3  -5   2       23.60       38.26      2.53 o 
   4  -5   2     1002.47     1034.89     10.88 o 
   5  -5   2      287.91      279.11      3.94 o 
   6  -5   2      982.14      988.44     11.65 o 
   7  -5   2        2.42       11.10      1.23 o 
   8  -5   2       41.89       52.49      2.52 o 
   9  -5   2       13.51       12.19      1.91 o 
  10  -5   2       19.39       19.07      2.49 o 
  -9  -4   2        2.36        0.84      1.46 o 
  -8  -4   2       63.46       58.78      2.10 o 
  -7  -4   2       39.63       42.73      1.78 o 
  -6  -4   2      214.65      195.61      3.41 o 
  -5  -4   2     1286.86     1262.96     13.24 o 
  -4  -4   2        0.36        1.01      0.51 o 
  -3  -4   2       10.68       13.93      0.66 o 
  -2  -4   2        0.92        1.03      0.29 o 
  -1  -4   2       76.41       99.90      2.17 o 
   0  -4   2      104.32      156.98      2.18 o 
   1  -4   2     4144.24     4638.92     55.42 o 
   2  -4   2      309.32      261.19      3.35 o 
   3  -4   2       24.65       21.28      1.49 o 
   4  -4   2       54.42       57.77      1.18 o 
   5  -4   2       41.41       41.74      1.33 o 
   6  -4   2      119.11      130.11      4.82 o 
   7  -4   2      226.10      242.01      5.81 o 
   8  -4   2       10.26       12.05      1.61 o 
   9  -4   2       27.90       25.37      2.41 o 
  10  -4   2        0.66        0.88      1.63 o 
  -9  -3   2      206.40      215.04      4.91 o 
  -8  -3   2        4.66        4.38      1.14 o 
  -7  -3   2       44.43       48.50      1.76 o 
  -6  -3   2        1.30        0.34      0.66 o 
  -5  -3   2        1.32        2.59      0.87 o 
  -4  -3   2      756.60      750.45      8.41 o 
  -3  -3   2        4.97        2.07      0.44 o 
  -2  -3   2     1843.67     1835.48     17.92 o 
  -1  -3   2     1997.86     2132.66     21.17 o 
   0  -3   2     1514.97     1555.02     18.10 o 
   1  -3   2      275.17      287.87      4.53 o 
   2  -3   2        2.85        2.98      0.32 o 
   3  -3   2      162.79      183.28      2.55 o 
   4  -3   2       62.51       76.61      2.77 o 
   5  -3   2      157.13      140.73      2.40 o 
   6  -3   2      460.93      462.33      5.99 o 
   7  -3   2      297.15      296.48      4.61 o 
   8  -3   2       20.33       38.75      4.17 o 
   9  -3   2        0.01       -1.87      1.36 o 
  10  -3   2       10.73        7.37      1.90 o 
  -9  -2   2        9.88       10.55      1.74 o 
  -8  -2   2       22.92       21.36      1.44 o 
  -7  -2   2       38.31       45.22      1.62 o 
  -6  -2   2       37.73       33.71      1.38 o 
  -5  -2   2        0.63        0.99      0.52 o 
  -4  -2   2      156.15      129.46      1.92 o 
  -3  -2   2      156.72      161.27      1.89 o 
  -2  -2   2     1944.10     1976.18     19.38 o 
  -1  -2   2      221.71      202.10      2.51 o 
   0  -2   2     2322.58     2187.99     27.31 o 
   1  -2   2     1489.36     1462.82     23.97 o 
   2  -2   2     2005.80     1918.36     28.16 o 
   3  -2   2        3.34       -0.16      0.66 o 
   4  -2   2      718.93      778.87      8.55 o 
   5  -2   2      388.41      440.35      8.60 o 
   6  -2   2      152.37      181.31      4.93 o 
   7  -2   2       42.38       39.29      1.71 o 
   8  -2   2       18.29       20.89      1.84 o 
   9  -2   2        3.28       -0.99      1.45 o 
  10  -2   2       10.52        5.73      2.25 o 
  -9  -1   2      221.30      225.87      6.55 o 
  -8  -1   2      144.92      131.19      2.97 o 
  -7  -1   2      278.01      278.26      4.24 o 
  -6  -1   2       21.67       24.74      1.24 o 
  -5  -1   2      116.51      130.66      1.98 o 
  -4  -1   2      572.49      539.14      5.88 o 
  -3  -1   2      420.96      450.47      4.22 o 
  -2  -1   2     5048.99     4763.61     45.50 o 
  -1  -1   2    24174.07    22129.94    254.35 o 
   0  -1   2      535.31      515.47      7.02 o 
   1  -1   2       42.11       47.10      0.95 o 
   2  -1   2      466.16      425.47      6.18 o 
   3  -1   2       45.39       47.27      1.37 o 
   5  -1   2      236.26      213.23      3.85 o 
   6  -1   2       86.19      137.88      5.81 o 
   7  -1   2      758.46      724.49     11.43 o 
   8  -1   2        5.51       11.93      1.58 o 
   9  -1   2       10.57        9.04      1.76 o 
  10  -1   2       25.77       28.18      3.25 o 
  -9   0   2      216.82      201.64      5.35 o 
  -8   0   2      115.76      105.10      3.02 o 
  -7   0   2      139.37      143.07      2.92 o 
  -6   0   2       17.13       18.38      0.96 o 
  -5   0   2      294.64      325.59      3.86 o 
  -4   0   2      399.09      464.17      5.11 o 
  -3   0   2       82.31       71.46      1.23 o 
  -2   0   2      874.25      909.85      9.46 o 
  -1   0   2     1348.96     1253.27     16.05 o 
   0   0   2        6.94        8.75      0.41 o 
   1   0   2     8732.24     8298.69    120.49 o 
   2   0   2     3129.32     3037.80     40.21 o 
   3   0   2     1063.32     1088.56     13.29 o 
   4   0   2      719.24     1231.14     29.33 o 
   5   0   2     2358.27     2244.13     26.45 o 
   6   0   2        0.47       -0.43      1.91 o 
   7   0   2        8.85       10.08      1.53 o 
   8   0   2       19.90       18.99      1.82 o 
   9   0   2       18.68       25.94      2.20 o 
  10   0   2        7.11        6.50      1.99 o 
  -9   1   2       52.86       57.07      2.96 o 
  -8   1   2      196.57      193.45      4.21 o 
  -7   1   2       84.53       95.13      2.64 o 
  -6   1   2       28.44       23.98      1.20 o 
  -5   1   2        0.53        2.49      0.53 o 
  -4   1   2      697.42      688.64      7.32 o 
  -3   1   2      329.03      390.42      4.41 o 
  -2   1   2     2030.40     1875.13     19.87 o 
  -1   1   2    14852.47    13666.94    214.70 o 
   0   1   2      123.21      114.78      1.40 o 
   1   1   2     1076.46     1036.30     18.69 o 
   2   1   2     3178.14     3185.14     39.45 o 
   3   1   2        3.59        9.29      0.69 o 
   5   1   2      182.45      225.50      7.04 o 
   6   1   2      405.72      416.86      5.42 o 
   7   1   2       54.46       44.99      3.64 o 
   8   1   2      161.48      159.90      3.92 o 
   9   1   2       13.22       11.77      1.89 o 
  10   1   2       60.22       62.88      3.30 o 
  -9   2   2       58.89       62.81      3.03 o 
  -8   2   2        3.31        5.44      1.37 o 
  -7   2   2       15.00       11.05      2.12 o 
  -6   2   2       58.09       49.95      1.40 o 
  -5   2   2        0.34        1.55      0.57 o 
  -4   2   2     1185.81     1156.96     13.35 o 
  -3   2   2      103.15       89.46      1.34 o 
  -2   2   2       82.81       79.63      1.28 o 
  -1   2   2      599.66      590.08      7.60 o 
   0   2   2      363.67      400.33      4.95 o 
   1   2   2      821.61      895.04     16.18 o 
   2   2   2       68.28       88.01      1.75 o 
   3   2   2      638.99      610.76      6.08 o 
   4   2   2       59.32       81.07      2.24 o 
   5   2   2     1805.72     1738.36     23.98 o 
   6   2   2      148.50      158.99      4.64 o 
   7   2   2        0.01       -2.12      1.06 o 
   8   2   2       59.02       56.68      2.33 o 
   9   2   2        0.01       -1.24      1.46 o 
  10   2   2       43.25       51.50      3.24 o 
  -9   3   2        1.49        1.61      2.64 o 
  -8   3   2        0.67        0.11      1.19 o 
  -7   3   2       57.78       55.62      3.27 o 
  -6   3   2      118.59      114.95      2.35 o 
  -5   3   2        0.91        0.26      0.51 o 
  -4   3   2       46.07       41.32      1.00 o 
  -3   3   2       95.01       88.05      1.35 o 
  -2   3   2      857.38      857.21     10.09 o 
  -1   3   2      220.07      191.58      3.06 o 
   0   3   2      300.00      289.00      3.67 o 
   1   3   2     2391.70     2572.64     45.96 o 
   2   3   2      164.25      196.18      2.95 o 
   3   3   2      108.46      112.23      1.46 o 
   4   3   2      164.48      179.52      2.19 o 
   5   3   2      108.49       96.21      1.85 o 
   6   3   2      235.77      232.37      3.32 o 
   7   3   2      242.22      214.69      3.95 o 
   8   3   2       72.27       68.98      2.16 o 
   9   3   2        1.07       -1.51      1.31 o 
  10   3   2        4.53        2.81      1.59 o 
  -9   4   2      111.54      110.40      4.49 o 
  -8   4   2        0.17       -0.06      1.40 o 
  -7   4   2      254.20      241.07      4.66 o 
  -6   4   2       73.96       65.79      1.68 o 
  -5   4   2      353.65      330.60      4.03 o 
  -4   4   2      831.90      861.31      8.99 o 
  -3   4   2     2277.73     2307.67     23.48 o 
  -2   4   2       72.83       88.04      1.38 o 
  -1   4   2     2859.36     3048.53     34.84 o 
   0   4   2        7.44       13.56      0.52 o 
   1   4   2      449.13      495.72      6.69 o 
   2   4   2      554.45      601.29      7.01 o 
   3   4   2      281.31      262.79      2.95 o 
   4   4   2       31.20       40.19      1.89 o 
   5   4   2      581.23      577.31      6.81 o 
   6   4   2      360.74      361.60      4.95 o 
   7   4   2      370.83      343.82      5.85 o 
   8   4   2       37.03       37.11      1.95 o 
   9   4   2      114.65      113.31      2.98 o 
  10   4   2        7.09        8.10      1.90 o 
  -9   5   2       92.70       98.89      4.28 o 
  -8   5   2       12.79        8.22      1.78 o 
  -7   5   2        3.19        1.01      1.34 o 
  -6   5   2        0.49       -0.80      0.73 o 
  -5   5   2       27.43       24.21      1.14 o 
  -4   5   2      142.96      127.54      1.91 o 
  -3   5   2       74.54       72.14      1.33 o 
  -2   5   2      172.76      172.01      2.20 o 
  -1   5   2       50.57       54.92      1.04 o 
   0   5   2       19.28       28.21      1.33 o 
   1   5   2     1159.08     1355.11     15.76 o 
   2   5   2      647.12      730.22      7.61 o 
   3   5   2      277.55      320.29      3.71 o 
   4   5   2      369.05      386.79      4.58 o 
   5   5   2       71.24       72.98      1.74 o 
   6   5   2      253.20      237.81      3.66 o 
   7   5   2      355.64      335.41      5.68 o 
   8   5   2      254.99      244.69      5.02 o 
   9   5   2        2.65       -0.11      1.41 o 
  -9   6   2       87.20       76.26      8.58 o 
  -8   6   2       88.93       76.24      3.46 o 
  -7   6   2      160.79      165.78      4.16 o 
  -6   6   2      315.55      283.51      5.75 o 
  -5   6   2      168.30      159.15      2.50 o 
  -4   6   2      192.25      187.65      3.07 o 
  -3   6   2      268.74      306.00      3.43 o 
  -2   6   2      322.11      380.08      4.59 o 
  -1   6   2     1250.33     1313.84     13.66 o 
   0   6   2      265.47      325.39      4.07 o 
   1   6   2       41.22       36.97      0.82 o 
   2   6   2      241.25      226.53      2.68 o 
   3   6   2      500.10      487.67      5.09 o 
   4   6   2       77.35       68.89      1.44 o 
   5   6   2      419.70      428.45      5.20 o 
   6   6   2      261.71      261.01      4.18 o 
   7   6   2       57.75       59.92      2.23 o 
   8   6   2      269.34      273.93      5.13 o 
   9   6   2       29.63       30.75      2.14 o 
  -9   7   2       43.23       47.90      4.55 o 
  -8   7   2        3.53        6.71      2.02 o 
  -7   7   2        7.38       10.00      2.00 o 
  -6   7   2       44.70       39.00      2.30 o 
  -5   7   2        3.10        3.52      0.84 o 
  -4   7   2       43.68       36.67      1.22 o 
  -3   7   2       17.64       20.23      0.89 o 
  -2   7   2        1.52        0.44      0.38 o 
  -1   7   2      169.81      184.75      2.62 o 
   0   7   2     1204.51     1334.47     14.10 o 
   1   7   2      899.15     1170.80     12.34 o 
   2   7   2       35.98       42.24      0.98 o 
   3   7   2        0.16       -0.81      0.40 o 
   4   7   2      139.39      127.22      2.17 o 
   5   7   2       30.03       29.26      1.25 o 
   6   7   2        2.67        1.63      0.92 o 
   7   7   2       17.86       15.07      1.64 o 
   8   7   2      245.04      235.53      4.75 o 
   9   7   2       41.77       43.89      3.97 o 
  -8   8   2       10.15       10.82      2.71 o 
  -7   8   2       88.51       80.09      2.99 o 
  -6   8   2      152.77      137.45      3.26 o 
  -5   8   2        0.08       -1.48      0.85 o 
  -4   8   2       80.88       81.70      2.30 o 
  -3   8   2      857.90      800.20     12.51 o 
  -2   8   2      605.89      559.00      7.50 o 
  -1   8   2      758.79      769.59      9.28 o 
   0   8   2       19.16       26.15      0.97 o 
   1   8   2        2.89        5.07      0.67 o 
   2   8   2      275.93      289.57      3.72 o 
   3   8   2      676.24      656.11      7.09 o 
   4   8   2       74.23       67.11      1.58 o 
   5   8   2        4.26        3.26      0.85 o 
   6   8   2      902.19      878.90     10.91 o 
   7   8   2      152.92      147.22      3.54 o 
   8   8   2        2.16        1.36      1.73 o 
   9   8   2       54.28       59.24      3.44 o 
  -8   9   2        6.04        6.89      2.17 o 
  -7   9   2      109.17      119.05      3.77 o 
  -6   9   2       82.01       87.66      2.68 o 
  -5   9   2      744.16      734.89     14.51 o 
  -4   9   2      815.12      745.08     12.91 o 
  -3   9   2      226.51      210.66      4.64 o 
  -2   9   2      447.95      444.14      7.50 o 
  -1   9   2      595.71      562.72      8.29 o 
   0   9   2      150.04      162.59      2.73 o 
   1   9   2      384.81      436.14      7.10 o 
   2   9   2      407.84      450.72      6.54 o 
   3   9   2       62.96       69.13      1.92 o 
   4   9   2     1793.38     1735.77     19.25 o 
   5   9   2     1374.27     1339.36     17.11 o 
   6   9   2        2.03        4.84      1.18 o 
   7   9   2        4.85        3.09      1.62 o 
   8   9   2       61.26       58.48      2.97 o 
  -7  10   2       26.53       18.41      1.83 o 
  -6  10   2       56.47       51.44      2.81 o 
  -5  10   2       58.78       66.00      2.96 o 
  -4  10   2       81.92       71.24      3.34 o 
  -3  10   2      234.31      222.00      5.66 o 
  -2  10   2        2.25        6.04      1.42 o 
  -1  10   2      220.40      225.17      4.87 o 
   0  10   2      644.95      662.10     11.45 o 
   1  10   2        9.28       15.39      1.36 o 
   2  10   2      571.10      654.56     10.46 o 
   3  10   2      370.68      363.12      5.91 o 
   4  10   2       72.98       74.26      2.61 o 
   5  10   2        0.29        0.64      1.21 o 
   6  10   2      450.05      425.57      8.19 o 
   7  10   2       57.30       63.54      3.43 o 
   8  10   2       59.16       47.17      3.42 o 
  -7  11   2       41.46       51.70      2.94 o 
  -6  11   2       75.75       87.37      3.62 o 
  -5  11   2       11.33        8.54      2.18 o 
  -4  11   2        1.01       -0.38      1.22 o 
  -3  11   2        9.81        9.14      1.78 o 
  -2  11   2      138.39      132.79      4.14 o 
  -1  11   2       61.16       67.24      2.53 o 
   0  11   2      569.49      597.45     10.65 o 
   1  11   2       20.64       45.87      2.25 o 
   2  11   2       98.11      113.92      3.05 o 
   3  11   2       27.39       35.97      2.06 o 
   4  11   2      505.65      481.63      9.75 o 
   5  11   2       52.25       55.99      2.67 o 
   6  11   2      368.17      363.50      8.29 o 
   7  11   2        0.40       -3.59      1.80 o 
  -6  12   2       10.53        6.85      1.95 o 
  -5  12   2       13.34        7.80      1.92 o 
  -4  12   2       98.49      103.71      3.89 o 
  -3  12   2       11.54       11.65      1.85 o 
  -2  12   2      235.30      228.14      6.05 o 
  -1  12   2       12.55       12.47      1.57 o 
   0  12   2      154.13      153.04      4.05 o 
   1  12   2       30.36       37.42      1.85 o 
   2  12   2        0.14       -0.51      1.01 o 
   3  12   2       33.42       38.69      2.19 o 
   4  12   2      114.95      108.69      6.32 o 
   5  12   2        4.43        4.46      1.64 o 
   6  12   2       68.79       61.29      3.82 o 
  -5  13   2       19.30       17.20      2.37 o 
  -4  13   2        5.67        6.91      2.78 o 
  -3  13   2        7.99        7.14      1.81 o 
  -2  13   2       29.07       35.36      2.75 o 
  -1  13   2        3.21        3.64      1.38 o 
   0  13   2        0.81        0.27      1.21 o 
   1  13   2       52.24       58.29      3.86 o 
   2  13   2       34.32       43.88      2.14 o 
   3  13   2       52.31       60.52      2.81 o 
   4  13   2      140.01      138.47      3.84 o 
   5  13   2       25.22       33.28      2.66 o 
  -4  14   2       24.00       27.39      2.77 o 
  -3  14   2      120.38      120.45      4.50 o 
  -2  14   2       49.00       53.02      3.27 o 
  -1  14   2      165.17      179.65      4.64 o 
   0  14   2       99.96      108.93      3.65 o 
   1  14   2       12.26       14.58      2.06 o 
   2  14   2      189.58      223.10      5.13 o 
   3  14   2      323.81      344.79      8.15 o 
   4  14   2       15.86       17.35      2.21 o 
  -3  15   2       30.24       28.79      2.91 o 
  -2  15   2      397.87      429.06     10.30 o 
  -1  15   2       13.82       18.37      2.05 o 
   0  15   2       47.94       45.27      2.80 o 
   1  15   2       77.28       80.48      3.33 o 
   2  15   2       32.85       37.12      3.55 o 
   3  15   2        4.43        4.26      1.67 o 
  -2 -14   3      433.04      434.04     10.49 o 
  -1 -14   3      358.80      370.30      7.87 o 
   0 -14   3      109.14      120.45      3.97 o 
   1 -14   3      241.94      242.23      6.04 o 
   2 -14   3      236.32      243.36      8.36 o 
   3 -14   3      106.10      108.05      5.26 o 
  -4 -13   3        5.05        3.64      1.89 o 
  -3 -13   3       76.53       78.89      3.02 o 
  -2 -13   3       81.80       77.58      3.76 o 
  -1 -13   3       11.47       16.34      2.06 o 
   0 -13   3        7.85        6.17      2.12 o 
   1 -13   3       47.50       45.71      2.70 o 
   2 -13   3      165.26      169.27      4.34 o 
   3 -13   3       17.90       15.68      2.78 o 
   4 -13   3        6.50        2.11      2.29 o 
   5 -13   3        1.39        4.36      2.69 o 
  -5 -12   3       13.56        3.64      1.92 o 
  -4 -12   3      323.36      312.99      7.22 o 
  -3 -12   3       41.39       41.03      2.43 o 
  -2 -12   3       89.62       83.42      3.18 o 
  -1 -12   3       11.96       10.36      1.76 o 
   0 -12   3      149.25      138.35      3.88 o 
   1 -12   3       19.16       15.60      1.84 o 
   2 -12   3        0.08        0.29      1.20 o 
   3 -12   3      165.78      145.84      5.48 o 
   4 -12   3      230.95      245.11      7.99 o 
   5 -12   3      122.37      126.52      6.52 o 
   6 -12   3        0.38        2.16      1.88 o 
  -6 -11   3       20.41       16.21      2.42 o 
  -5 -11   3       13.94       13.06      2.19 o 
  -4 -11   3       89.87       78.57      3.25 o 
  -3 -11   3       86.16       90.00      2.97 o 
  -2 -11   3        1.18        0.79      1.17 o 
  -1 -11   3       97.68       98.05      2.78 o 
   0 -11   3       93.04       72.21      2.70 o 
   1 -11   3       15.33       20.43      1.82 o 
   2 -11   3      169.82      161.93      4.00 o 
   3 -11   3       13.50       18.90      2.15 o 
   4 -11   3        4.18        4.47      1.68 o 
   5 -11   3       27.19       31.00      4.29 o 
   6 -11   3       57.65       60.94      3.67 o 
   7 -11   3        1.53        1.08      3.35 o 
  -6 -10   3       99.06       80.43      2.87 o 
  -5 -10   3        2.18        4.56      1.57 o 
  -4 -10   3      190.20      180.71      4.47 o 
  -3 -10   3      513.22      489.08      7.78 o 
  -2 -10   3      192.97      161.50      3.12 o 
  -1 -10   3       91.43       74.07      2.10 o 
   0 -10   3        2.19        1.33      1.35 o 
   1 -10   3      407.95      348.83      6.21 o 
   2 -10   3        8.00        1.30      1.07 o 
   3 -10   3       73.79       72.78      3.05 o 
   4 -10   3       74.51       60.98      5.10 o 
   5 -10   3       60.29       66.39      3.89 o 
   6 -10   3       78.99       78.78      5.43 o 
   7 -10   3      364.41      396.68     16.66 o 
   8 -10   3       15.72       18.34      4.60 o 
  -7  -9   3        0.43       -1.30      1.33 o 
  -6  -9   3        0.26       -1.86      1.19 o 
  -5  -9   3       59.65       59.62      2.33 o 
  -4  -9   3      231.63      207.15      4.56 o 
  -3  -9   3       57.91       58.28      2.08 o 
  -2  -9   3       37.57       37.68      1.64 o 
  -1  -9   3      180.25      155.18      2.72 o 
   0  -9   3      309.23      230.16      3.73 o 
   1  -9   3        0.23        6.72      1.02 o 
   2  -9   3      331.75      297.67      4.90 o 
   3  -9   3        8.16        8.26      1.37 o 
   4  -9   3       68.78       89.06      7.27 o 
   5  -9   3      336.02      320.47      7.49 o 
   6  -9   3      368.36      366.67      8.41 o 
   7  -9   3       39.44       56.29      4.59 o 
   8  -9   3      232.27      250.48     11.93 o 
  -7  -8   3       48.42       43.17      2.37 o 
  -6  -8   3       29.08       24.22      1.90 o 
  -5  -8   3       11.69       15.27      1.47 o 
  -4  -8   3      229.01      210.84      3.85 o 
  -3  -8   3      690.98      716.23      9.69 o 
  -2  -8   3       81.97       62.45      1.65 o 
  -1  -8   3        3.68        5.55      0.69 o 
   0  -8   3        5.11       15.56      2.32 o 
   1  -8   3        1.94        4.14      0.77 o 
   2  -8   3      786.34      782.74     10.26 o 
   3  -8   3        0.07       -0.29      0.74 o 
   4  -8   3      374.93      324.68      5.85 o 
   5  -8   3        0.09       -0.54      1.07 o 
   6  -8   3       21.15       18.42      1.81 o 
   7  -8   3       68.02       78.25      4.64 o 
   8  -8   3       82.65       99.60      5.24 o 
  -8  -7   3       75.58       76.73      2.55 o 
  -7  -7   3        1.03       -1.45      1.16 o 
  -6  -7   3      233.38      216.29      3.94 o 
  -5  -7   3       92.66       97.43      2.30 o 
  -4  -7   3       19.75       18.48      1.31 o 
  -3  -7   3       26.71       27.28      1.16 o 
  -2  -7   3      129.82      136.46      1.83 o 
  -1  -7   3       90.11      102.58      1.90 o 
   0  -7   3      223.11      213.35      4.33 o 
   1  -7   3      482.53      432.20      5.97 o 
   2  -7   3      408.57      359.55      5.09 o 
   3  -7   3      263.41      236.85      4.05 o 
   4  -7   3      439.16      419.15     13.33 o 
   5  -7   3      106.39      103.85      3.40 o 
   6  -7   3        0.01        1.26      1.77 o 
   7  -7   3       28.58       28.33      4.91 o 
   8  -7   3      225.62      227.41     12.09 o 
   9  -7   3       10.16       11.43      3.07 o 
  -8  -6   3       49.15       48.23      2.27 o 
  -7  -6   3       24.48       23.49      1.69 o 
  -6  -6   3      107.75      115.94      2.68 o 
  -5  -6   3        4.67        4.28      0.78 o 
  -4  -6   3        8.32        8.15      0.75 o 
  -3  -6   3      844.09      823.63      7.88 o 
  -2  -6   3       91.84      110.54      1.42 o 
  -1  -6   3     2511.75     2631.86     25.66 o 
   0  -6   3       99.64      118.64      2.46 o 
   1  -6   3      283.59      272.55      4.28 o 
   2  -6   3      135.24      122.34      2.12 o 
   3  -6   3       20.45       19.37      1.24 o 
   4  -6   3       33.34       31.96      0.97 o 
   5  -6   3       39.55       31.25      1.27 o 
   6  -6   3      361.96      342.02      7.83 o 
   7  -6   3        7.14       11.54      2.62 o 
   8  -6   3        4.50       11.50      4.70 o 
   9  -6   3       14.33       16.65      2.25 o 
  -8  -5   3      153.48      147.96      3.26 o 
  -7  -5   3        3.16        3.00      1.17 o 
  -6  -5   3      168.67      168.58      3.02 o 
  -5  -5   3      572.55      553.20      6.40 o 
  -4  -5   3        0.94        1.05      0.62 o 
  -3  -5   3      652.61      662.73      6.42 o 
  -2  -5   3        0.74        0.22      0.32 o 
  -1  -5   3        7.91        8.72      0.43 o 
   0  -5   3      713.87      787.13      9.34 o 
   1  -5   3        0.08        1.57      0.37 o 
   2  -5   3        5.35        1.72      0.40 o 
   3  -5   3      119.96      124.28      1.85 o 
   4  -5   3        1.67        3.78      0.58 o 
   5  -5   3       51.48       39.67      1.18 o 
   6  -5   3       37.17       62.95      3.80 o 
   7  -5   3        3.93        7.60      2.11 o 
   8  -5   3       90.15      123.75      5.83 o 
   9  -5   3        0.23       -2.28      2.14 o 
  10  -5   3       25.82       31.98      2.92 o 
  -9  -4   3       68.08       70.66      3.17 o 
  -8  -4   3       55.60       57.52      2.10 o 
  -7  -4   3       18.62       19.27      1.48 o 
  -6  -4   3        4.03        1.73      1.08 o 
  -5  -4   3        3.16        2.29      0.72 o 
  -4  -4   3       22.15       98.37      7.29 o 
  -3  -4   3       80.73       65.93      1.80 o 
  -2  -4   3      282.24      295.50      2.98 o 
  -1  -4   3     2084.34     2067.41     19.70 o 
   0  -4   3     3303.02     3494.40     39.26 o 
   1  -4   3      277.50      243.77      3.62 o 
   2  -4   3       53.40       57.72      1.08 o 
   3  -4   3      620.19      672.00      7.56 o 
   4  -4   3       46.53       41.78      1.05 o 
   5  -4   3       28.26       23.89      1.07 o 
   6  -4   3      757.69      736.58      8.47 o 
   7  -4   3      240.35      235.76      4.92 o 
   8  -4   3        1.78        2.52      2.15 o 
   9  -4   3       28.95       28.64      2.54 o 
  10  -4   3        0.03        1.76      1.86 o 
  -9  -3   3       52.60       59.18      2.84 o 
  -8  -3   3        3.15        2.53      1.20 o 
  -7  -3   3       53.97       55.53      1.73 o 
  -6  -3   3       14.21       17.55      1.58 o 
  -5  -3   3      397.90      387.01      4.67 o 
  -4  -3   3      126.70      142.31      2.28 o 
  -3  -3   3     2822.19     2797.76     25.09 o 
  -2  -3   3       43.21       39.92      1.04 o 
  -1  -3   3      780.69      807.60      8.61 o 
   0  -3   3       91.65       86.61      1.75 o 
   1  -3   3       39.83       42.64      0.95 o 
   2  -3   3      881.30      810.41      8.47 o 
   3  -3   3        1.60        3.47      0.39 o 
   4  -3   3      201.00      189.51      2.58 o 
   5  -3   3       17.69       25.80      0.99 o 
   6  -3   3      196.71      214.55      7.02 o 
   7  -3   3        6.18       14.05      2.84 o 
   8  -3   3       96.86      112.83      5.83 o 
   9  -3   3       25.35       26.32      2.15 o 
  10  -3   3       14.25       15.69      2.39 o 
  -9  -2   3       77.14       78.02      2.90 o 
  -8  -2   3       41.60       34.98      1.71 o 
  -7  -2   3       46.90       46.67      1.56 o 
  -6  -2   3        4.42        3.72      0.80 o 
  -5  -2   3      330.83      320.74      3.97 o 
  -4  -2   3       95.61      104.48      2.34 o 
  -3  -2   3      692.92      692.28      6.59 o 
  -2  -2   3      614.45      651.23      6.66 o 
  -1  -2   3      323.01      267.64      3.08 o 
   0  -2   3     1523.04     1446.21     19.35 o 
   1  -2   3      465.00      430.22      6.55 o 
   2  -2   3      138.51      160.79      2.12 o 
   3  -2   3        0.38        0.97      0.29 o 
   4  -2   3      668.65      754.38     10.34 o 
   5  -2   3       16.69       24.73      3.06 o 
   6  -2   3      347.83      352.78      6.06 o 
   7  -2   3      382.97      385.11      6.30 o 
   8  -2   3        2.04        1.51      1.24 o 
   9  -2   3        1.49        1.50      1.41 o 
  10  -2   3        4.37        3.54      1.76 o 
  -9  -1   3       30.07       27.51      2.33 o 
  -8  -1   3        5.28        3.04      1.20 o 
  -7  -1   3        1.25        0.41      0.77 o 
  -6  -1   3        2.46        0.44      0.69 o 
  -5  -1   3       61.42       52.31      1.26 o 
  -4  -1   3      510.55      564.03      6.17 o 
  -3  -1   3     7349.55     7481.93     64.07 o 
  -2  -1   3     1596.07     1542.03     14.45 o 
  -1  -1   3      250.29      216.71      2.99 o 
   0  -1   3       46.09       50.40      1.06 o 
   1  -1   3       65.94       54.76      1.12 o 
   2  -1   3     4101.92     3855.91     68.35 o 
   3  -1   3       18.81       14.41      0.74 o 
   4  -1   3     1604.36     1518.29     20.01 o 
   5  -1   3      386.54      410.82      5.98 o 
   6  -1   3      269.55      267.05     11.61 o 
   7  -1   3        0.84       77.45     11.73 o 
   8  -1   3        2.80        7.14      3.92 o 
   9  -1   3       13.69       12.93      1.84 o 
  10  -1   3       72.74       68.14      2.96 o 
  -9   0   3       46.91       50.10      2.68 o 
  -8   0   3       46.14       45.03      2.39 o 
  -7   0   3       50.43       44.85      1.60 o 
  -6   0   3      403.67      376.26      4.95 o 
  -5   0   3      403.50      412.36      4.77 o 
  -4   0   3        5.81        5.11      0.77 o 
  -3   0   3     1512.66     1510.57     14.11 o 
  -2   0   3       64.00       47.74      0.79 o 
  -1   0   3     1472.58     1515.64     25.38 o 
   0   0   3      558.65      500.66      8.22 o 
   1   0   3      516.06      543.13      8.76 o 
   2   0   3     1724.38     1618.12     24.36 o 
   3   0   3     1560.78     1517.08     16.25 o 
   4   0   3        3.25        0.10      1.61 o 
   5   0   3      169.61      184.33      5.53 o 
   6   0   3       16.09      156.73     18.14 o 
   7   0   3       21.17       24.75      3.52 o 
   8   0   3        5.99       12.65      2.36 o 
   9   0   3      261.80      265.94      7.37 o 
  10   0   3        3.33       -0.44      1.63 o 
  -9   1   3        6.01        5.72      1.70 o 
  -8   1   3        0.90        0.27      1.24 o 
  -7   1   3        1.14       -0.45      0.86 o 
  -6   1   3        0.50       -1.24      0.62 o 
  -5   1   3       64.93       54.19      1.30 o 
  -4   1   3       37.04       46.32      1.37 o 
  -3   1   3     2345.72     2415.02     23.11 o 
  -2   1   3     2548.77     2460.23     26.06 o 
  -1   1   3      162.97      172.95      2.45 o 
   0   1   3      339.42      342.08      5.20 o 
   1   1   3     1791.06     1743.11     20.48 o 
   2   1   3     4738.54     4736.55     65.60 o 
   3   1   3       48.13       49.11      1.10 o 
   4   1   3     1644.77     1556.35     16.64 o 
   5   1   3     1203.23     1202.64     14.07 o 
   6   1   3       81.64       91.71      4.76 o 
   7   1   3      356.08      353.97      5.95 o 
   8   1   3       43.08       48.68      3.11 o 
   9   1   3       10.82       11.96      1.83 o 
  10   1   3       12.58       13.24      2.06 o 
  -9   2   3      180.02      186.03      5.42 o 
  -8   2   3        0.51       -0.03      1.23 o 
  -7   2   3       32.36       32.58      1.74 o 
  -6   2   3        2.53        2.67      0.84 o 
  -5   2   3      113.20      115.08      2.01 o 
  -4   2   3       95.53       83.36      2.09 o 
  -3   2   3      181.72      177.99      2.32 o 
  -2   2   3      225.97      218.22      2.58 o 
  -1   2   3      247.65      230.88      2.78 o 
   0   2   3     5012.88     5069.59     59.78 o 
   1   2   3        7.87       28.52      2.55 o 
   2   2   3      890.45      859.26     10.99 o 
   3   2   3       76.96       84.30      1.62 o 
   4   2   3      430.26      417.06      5.81 o 
   5   2   3       83.08      112.62      5.46 o 
   6   2   3       12.39       16.18      1.74 o 
   7   2   3      320.05      305.60      4.69 o 
   8   2   3      126.27      127.83      3.06 o 
   9   2   3      348.12      342.73      5.94 o 
  10   2   3       75.58       77.73      3.43 o 
  -9   3   3       43.35       52.91      2.90 o 
  -8   3   3       86.35       85.18      3.09 o 
  -7   3   3       12.99       14.02      1.30 o 
  -6   3   3       10.38        9.72      1.05 o 
  -5   3   3       34.70       30.67      1.10 o 
  -4   3   3      775.23      729.68      7.79 o 
  -3   3   3      104.87      106.52      1.70 o 
  -2   3   3        0.28        9.02      0.70 o 
  -1   3   3       79.47      121.16      2.11 o 
   0   3   3     1105.80     1198.12     15.27 o 
   1   3   3      112.20      157.46      2.36 o 
   2   3   3      128.12      141.35      1.97 o 
   3   3   3        0.02       -0.19      0.30 o 
   4   3   3       79.74       80.32      1.81 o 
   5   3   3      372.55      373.04      4.40 o 
   6   3   3      327.89      322.64      5.38 o 
   7   3   3      160.82      160.15      3.08 o 
   8   3   3      172.32      171.56      3.31 o 
   9   3   3        0.41       -1.39      1.29 o 
  10   3   3       75.55       66.50      3.43 o 
  -9   4   3       51.84       57.63      2.90 o 
  -8   4   3      149.94      160.48      4.33 o 
  -7   4   3      134.02      140.00      3.42 o 
  -6   4   3      284.14      285.21      4.38 o 
  -5   4   3     1076.85     1079.10     11.39 o 
  -4   4   3       99.94       88.58      1.60 o 
  -3   4   3      288.75      285.47      3.57 o 
  -2   4   3      196.10      210.00      2.43 o 
  -1   4   3      124.66      140.47      2.07 o 
   0   4   3      181.95      250.52      3.55 o 
   1   4   3     1621.55     1860.70     21.94 o 
   2   4   3       55.06       43.79      1.22 o 
   3   4   3       16.90       31.15      0.94 o 
   4   4   3      781.07      835.23      8.25 o 
   5   4   3      105.39      163.18      4.28 o 
   6   4   3        0.71        0.82      1.31 o 
   7   4   3      587.12      554.08      8.32 o 
   8   4   3       23.94       27.44      1.78 o 
   9   4   3       73.56       80.16      2.97 o 
  10   4   3      263.92      262.60      5.69 o 
  -9   5   3       88.70       86.05      3.88 o 
  -8   5   3      137.44      129.56      3.87 o 
  -7   5   3        2.10        2.21      1.17 o 
  -6   5   3        4.76        2.29      0.95 o 
  -5   5   3       96.17       81.79      2.08 o 
  -4   5   3      187.10      191.21      2.55 o 
  -3   5   3       40.14       36.88      1.08 o 
  -2   5   3       34.42       52.27      1.30 o 
  -1   5   3      354.63      366.57      4.41 o 
   0   5   3     1517.40     1691.35     17.59 o 
   1   5   3     1539.93     1932.26     19.03 o 
   2   5   3      233.25      258.77      3.03 o 
   3   5   3       21.64       27.50      0.87 o 
   4   5   3       87.44      114.53      2.48 o 
   5   5   3       26.24       26.52      1.05 o 
   6   5   3      527.66      527.29      7.46 o 
   7   5   3      128.05      137.10      3.19 o 
   8   5   3      385.57      380.28      6.39 o 
   9   5   3       15.74       10.60      1.62 o 
  10   5   3        5.57        3.75      1.76 o 
  -9   6   3       60.42       60.69      3.45 o 
  -8   6   3      129.25      132.74      4.51 o 
  -7   6   3        1.82       -1.06      1.45 o 
  -6   6   3      146.78      145.97      4.71 o 
  -5   6   3        3.35        5.27      0.86 o 
  -4   6   3      466.93      474.65      5.69 o 
  -3   6   3       96.92       95.30      1.95 o 
  -2   6   3      699.04      732.62      8.25 o 
  -1   6   3        0.36        3.37      0.62 o 
   0   6   3        0.19        5.73      0.44 o 
   1   6   3      339.57      392.08      4.36 o 
   2   6   3      157.58      138.07      1.75 o 
   3   6   3       84.32       94.75      1.59 o 
   4   6   3       53.62       68.44      1.46 o 
   5   6   3      110.82      145.53      3.62 o 
   6   6   3      214.79      214.94      5.89 o 
   7   6   3        4.92        4.78      1.29 o 
   8   6   3       81.32       80.91      2.66 o 
   9   6   3       49.11       53.79      2.42 o 
  -8   7   3       29.11       30.98      2.80 o 
  -7   7   3       27.22       28.01      2.53 o 
  -6   7   3        4.01        3.26      1.14 o 
  -5   7   3       50.65       49.15      1.56 o 
  -4   7   3       10.68       12.95      0.89 o 
  -3   7   3       29.28       33.46      1.20 o 
  -2   7   3      718.08      705.89      8.44 o 
  -1   7   3      322.37      320.18      4.27 o 
   0   7   3      601.84      678.50      7.84 o 
   1   7   3       66.56       79.36      1.40 o 
   2   7   3       11.74       17.49      0.67 o 
   3   7   3        1.14        1.85      0.48 o 
   4   7   3      128.77      130.94      2.08 o 
   5   7   3      195.56      181.78      2.90 o 
   6   7   3       36.01       32.00      1.81 o 
   7   7   3      620.85      607.38      9.26 o 
   8   7   3        7.02        7.86      1.55 o 
   9   7   3       22.89       19.65      1.99 o 
  -8   8   3       18.23       21.15      3.57 o 
  -7   8   3       77.58       67.95      2.89 o 
  -6   8   3      130.56      124.47      7.48 o 
  -5   8   3       41.03       35.55      1.41 o 
  -4   8   3        0.67        1.65      0.77 o 
  -3   8   3      165.14      140.52      2.83 o 
  -2   8   3      108.50       94.26      2.33 o 
  -1   8   3      399.09      378.05      4.99 o 
   0   8   3     1072.15     1083.15     12.17 o 
   1   8   3     1307.11     1397.81     16.99 o 
   2   8   3       46.46       54.78      1.49 o 
   3   8   3      776.92      788.24      7.90 o 
   4   8   3       40.95       39.93      1.30 o 
   5   8   3       19.93       21.44      1.31 o 
   6   8   3        5.81        5.33      2.90 o 
   7   8   3       13.98       18.67      1.74 o 
   8   8   3      153.70      151.69      3.74 o 
   9   8   3       47.39       46.53      2.60 o 
  -8   9   3      329.18      330.13      8.98 o 
  -7   9   3      337.95      323.54      8.32 o 
  -6   9   3      139.22      140.96      3.50 o 
  -5   9   3        0.47        0.78      1.14 o 
  -4   9   3      315.33      320.97      6.51 o 
  -3   9   3      806.56      701.85     12.23 o 
  -2   9   3       55.43       60.55      1.93 o 
  -1   9   3     2899.78     2892.24     37.64 o 
   0   9   3      149.89      149.33      3.08 o 
   1   9   3      702.51      782.17     12.14 o 
   2   9   3     2360.83     2614.82     30.05 o 
   3   9   3     1586.48     1564.31     19.46 o 
   6   9   3       56.04       55.30      2.76 o 
   7   9   3      138.65      124.29      3.67 o 
   8   9   3      348.16      329.42      6.80 o 
  -7  10   3       23.57       24.64      2.48 o 
  -6  10   3        6.37        7.70      1.62 o 
  -5  10   3       69.48       60.60      2.94 o 
  -4  10   3        2.23        4.04      1.61 o 
  -3  10   3      153.61      152.39      4.51 o 
  -2  10   3      879.73      786.17     13.53 o 
  -1  10   3      588.49      542.19      8.75 o 
   0  10   3     1611.01     1657.20     23.85 o 
   1  10   3      825.88      927.95     17.77 o 
   2  10   3       88.61       95.91      2.27 o 
   3  10   3        3.11        1.13      1.38 o 
   4  10   3       73.98       79.14      2.46 o 
   5  10   3       37.78       42.11      2.26 o 
   6  10   3      319.50      322.73      6.74 o 
   7  10   3       68.61       71.15      3.45 o 
   8  10   3       41.94       47.63      3.41 o 
  -7  11   3       53.92       65.14      3.87 o 
  -6  11   3       77.06       77.29      3.07 o 
  -5  11   3        5.22        5.98      1.73 o 
  -4  11   3       42.23       39.42      3.17 o 
  -3  11   3       37.93       42.67      2.97 o 
  -2  11   3      158.81      131.21      4.16 o 
  -1  11   3      181.92      179.06      4.29 o 
   0  11   3        7.20       13.82      2.23 o 
   1  11   3      141.87      187.39      4.01 o 
   2  11   3       44.85       46.02      2.06 o 
   3  11   3        7.29        8.53      1.37 o 
   4  11   3      349.04      343.20      6.52 o 
   5  11   3       98.98       94.17      4.23 o 
   6  11   3      163.95      169.85      5.99 o 
   7  11   3        0.33       -2.43      1.80 o 
  -6  12   3        3.10        1.38      1.58 o 
  -5  12   3      106.23      102.78      4.02 o 
  -4  12   3      178.54      159.95      5.02 o 
  -3  12   3       54.93       53.64      3.85 o 
  -2  12   3        7.92        3.78      1.47 o 
  -1  12   3      182.89      166.26      4.19 o 
   0  12   3        0.88        0.60      1.15 o 
   1  12   3       81.71       89.10      2.74 o 
   2  12   3      161.99      175.68      4.04 o 
   3  12   3        3.75        1.80      1.35 o 
   4  12   3      117.49      113.42      3.34 o 
   5  12   3      122.91      120.74      4.77 o 
   6  12   3        1.53        0.86      1.99 o 
  -5  13   3       36.01       38.96      3.59 o 
  -4  13   3      122.09      123.38      4.47 o 
  -3  13   3       35.65       35.34      2.78 o 
  -2  13   3       90.58      108.24      4.05 o 
  -1  13   3        3.92        4.26      1.37 o 
   0  13   3       30.86       36.85      2.35 o 
   1  13   3      155.42      166.64      4.47 o 
   2  13   3       35.60       42.63      2.34 o 
   3  13   3        4.39        2.92      1.48 o 
   4  13   3       18.74       19.79      4.44 o 
   5  13   3       19.42       20.46      2.78 o 
  -4  14   3       74.05       88.01      3.95 o 
  -3  14   3       16.45       22.78      2.57 o 
  -2  14   3        6.60        4.39      2.32 o 
  -1  14   3       56.06       56.26      2.95 o 
   0  14   3      137.34      143.06      4.20 o 
   1  14   3       28.67       33.54      2.49 o 
   2  14   3        0.63        2.21      1.26 o 
   3  14   3       71.79       71.28      3.06 o 
   4  14   3        0.36       -0.86      1.45 o 
  -2  15   3      283.68      306.23      8.12 o 
  -1  15   3       38.72       41.85      2.59 o 
   0  15   3        8.69       10.24      1.85 o 
   1  15   3       22.07       22.51      2.35 o 
   2  15   3       39.85       47.28      3.00 o 
   3  15   3       47.54       54.20      3.04 o 
  -1 -14   4      270.12      288.09     10.99 o 
   0 -14   4       56.16       65.84      3.19 o 
   1 -14   4      181.34      191.45      5.03 o 
   2 -14   4       39.34       37.80      3.31 o 
   3 -14   4        2.41       -0.30      2.25 o 
  -3 -13   4      109.67       98.01      4.44 o 
  -2 -13   4        1.03       -2.38      1.87 o 
  -1 -13   4        0.24       -1.80      1.50 o 
   0 -13   4       17.15       16.52      2.13 o 
   1 -13   4      162.65      156.67      4.34 o 
   2 -13   4       12.55       12.33      1.93 o 
   3 -13   4      317.04      317.19      8.05 o 
   4 -13   4      108.52      109.64      5.22 o 
   5 -13   4       98.20       96.33      4.93 o 
  -4 -12   4        5.69        8.10      2.04 o 
  -3 -12   4       59.65       53.01      2.97 o 
  -2 -12   4       52.24       54.99      3.49 o 
  -1 -12   4       82.49       86.36      3.16 o 
   0 -12   4      198.12      192.72      4.81 o 
   1 -12   4       19.83       19.56      2.00 o 
   2 -12   4       28.73       22.68      2.04 o 
   3 -12   4       59.72       55.29      3.03 o 
   4 -12   4        9.83        4.69      2.19 o 
   5 -12   4        0.33        0.26      2.23 o 
   6 -12   4       69.98       84.69      7.16 o 
  -5 -11   4        0.28       -2.89      1.54 o 
  -4 -11   4      264.37      269.81      6.47 o 
  -3 -11   4        1.62       -0.46      1.32 o 
  -2 -11   4        7.10       10.04      2.10 o 
  -1 -11   4       27.15       30.76      2.18 o 
   0 -11   4        8.34        6.90      1.53 o 
   1 -11   4       14.64       18.57      1.85 o 
   2 -11   4        2.63        2.71      2.33 o 
   3 -11   4      173.28      150.25      4.67 o 
   4 -11   4       26.41       22.45      2.32 o 
   5 -11   4      116.31      119.81      4.30 o 
   6 -11   4        5.92        5.37      2.88 o 
   7 -11   4        4.52        5.09      3.94 o 
  -6 -10   4       33.84       43.78      3.27 o 
  -5 -10   4      344.66      316.04      6.51 o 
  -4 -10   4        0.66        0.20      1.71 o 
  -3 -10   4        1.49       -0.57      1.14 o 
  -2 -10   4        0.02       -1.87      0.94 o 
  -1 -10   4      157.75      128.35      3.16 o 
   0 -10   4        0.18       -0.32      1.60 o 
   1 -10   4       68.58       67.73      2.56 o 
   2 -10   4     1131.60     1028.52     16.92 o 
   3 -10   4       61.84       53.35      3.28 o 
   4 -10   4       84.66       84.47      3.34 o 
   5 -10   4       91.88       75.37      3.28 o 
   6 -10   4       70.68       76.24      3.43 o 
   7 -10   4       11.01       16.53      3.46 o 
  -6  -9   4       36.26       35.10      2.16 o 
  -5  -9   4        0.08        0.70      1.33 o 
  -4  -9   4       49.69       58.77      2.43 o 
  -3  -9   4        0.10       -1.54      1.06 o 
  -2  -9   4       39.82       29.33      1.51 o 
  -1  -9   4        1.39        0.82      0.78 o 
   0  -9   4       33.94       38.29      2.02 o 
   1  -9   4       35.00       37.48      1.66 o 
   2  -9   4       38.28       47.02      1.89 o 
   3  -9   4      329.84      291.25      6.01 o 
   4  -9   4      234.67      227.95      5.13 o 
   5  -9   4      186.58      180.21      5.08 o 
   6  -9   4      143.23      158.62      4.82 o 
   7  -9   4       51.28       58.81      4.83 o 
   8  -9   4       45.64       65.05     11.32 o 
  -7  -8   4        0.04       -2.76      1.38 o 
  -6  -8   4       21.50       25.49      2.01 o 
  -5  -8   4       81.48       69.94      2.25 o 
  -4  -8   4      135.07      133.09      3.18 o 
  -3  -8   4      108.76       99.73      2.75 o 
  -2  -8   4        0.08        1.25      0.84 o 
  -1  -8   4       15.61        9.32      0.90 o 
   0  -8   4      169.19      193.77      3.75 o 
   1  -8   4      358.60      348.48      5.58 o 
   2  -8   4     1285.69     1138.59     16.02 o 
   3  -8   4     1155.41     1061.92     17.82 o 
   4  -8   4       26.09       28.26      3.36 o 
   5  -8   4       50.93       53.66      2.56 o 
   6  -8   4      132.43      132.26      3.73 o 
   7  -8   4       17.26       25.91      3.06 o 
   8  -8   4      102.63      111.97      5.59 o 
  -7  -7   4       52.80       55.08      3.15 o 
  -6  -7   4        3.73        3.11      1.32 o 
  -5  -7   4       49.04       47.59      2.02 o 
  -4  -7   4       15.77       13.71      1.12 o 
  -3  -7   4        6.97        6.28      0.82 o 
  -2  -7   4      158.22      146.09      2.38 o 
  -1  -7   4       19.89       30.01      1.01 o 
   0  -7   4      118.42      103.38      1.96 o 
   1  -7   4       41.20       49.14      1.54 o 
   2  -7   4      103.15       92.54      2.10 o 
   3  -7   4      162.86      142.64      3.42 o 
   4  -7   4      129.24      131.85      4.18 o 
   5  -7   4      111.83      108.54      3.14 o 
   6  -7   4       60.47       56.51      2.36 o 
   7  -7   4      308.29      330.25      8.45 o 
   8  -7   4       33.41       48.63      4.00 o 
   9  -7   4       15.70       20.80      6.15 o 
  -8  -6   4        7.67        3.82      1.46 o 
  -7  -6   4       18.51       17.66      1.64 o 
  -6  -6   4       60.88       61.75      1.92 o 
  -5  -6   4       21.17       27.13      1.63 o 
  -4  -6   4      660.36      635.42      6.91 o 
  -3  -6   4      401.02      389.31      4.29 o 
  -2  -6   4      485.94      492.95      5.12 o 
  -1  -6   4        4.47        3.87      0.49 o 
   0  -6   4        7.16       10.80      0.83 o 
   1  -6   4      220.86      196.84      2.86 o 
   2  -6   4       46.31       42.80      1.56 o 
   3  -6   4     1018.89      994.53     12.58 o 
   4  -6   4        1.00       -0.72      0.75 o 
   5  -6   4      338.11      317.78      5.53 o 
   6  -6   4       32.64       36.92      1.84 o 
   7  -6   4       42.29       49.34      3.16 o 
   8  -6   4       23.53       31.82      3.77 o 
   9  -6   4        0.42       -3.03      2.87 o 
  -8  -5   4        3.52        2.59      1.37 o 
  -7  -5   4       35.05       41.22      2.01 o 
  -6  -5   4      328.06      320.15      4.75 o 
  -5  -5   4      260.88      260.41      3.55 o 
  -4  -5   4        3.90        4.14      0.65 o 
  -3  -5   4      158.50      173.59      3.99 o 
  -2  -5   4      535.71      563.59      5.34 o 
  -1  -5   4      587.92      588.23      6.29 o 
   0  -5   4       76.69      118.36      1.84 o 
   1  -5   4     1797.63     1746.34     20.02 o 
   2  -5   4      295.02      288.09      3.57 o 
   3  -5   4        1.19        0.22      0.37 o 
   4  -5   4      153.74      163.43      2.38 o 
   5  -5   4        1.73        2.28      0.64 o 
   6  -5   4       41.28       45.04      1.79 o 
   7  -5   4       12.94        8.40      2.05 o 
   8  -5   4       11.23       24.83      3.52 o 
   9  -5   4      246.40      255.65      7.21 o 
  10  -5   4        3.95        2.52      1.90 o 
  -8  -4   4        8.68        8.00      1.51 o 
  -7  -4   4        0.39       -0.21      0.91 o 
  -6  -4   4      176.55      169.27      3.03 o 
  -5  -4   4      191.84      190.82      2.85 o 
  -4  -4   4      427.61      426.85      4.83 o 
  -3  -4   4       60.28       60.27      2.47 o 
  -2  -4   4      702.76      665.78      5.89 o 
  -1  -4   4      742.58      763.97      8.25 o 
   0  -4   4      212.91      215.83      2.79 o 
   1  -4   4       96.36      124.25      1.89 o 
   2  -4   4       89.34      105.83      1.56 o 
   3  -4   4      153.17      159.15      1.93 o 
   4  -4   4      105.94       95.84      1.71 o 
   5  -4   4      631.19      604.56      7.49 o 
   6  -4   4      518.88      488.59      8.21 o 
   7  -4   4        7.76        7.20      1.24 o 
   8  -4   4        4.70        3.40      2.63 o 
   9  -4   4       16.99       19.57      2.69 o 
  10  -4   4       31.58       37.24      3.71 o 
  -9  -3   4       17.80       20.61      1.73 o 
  -8  -3   4       59.06       61.36      2.10 o 
  -7  -3   4        9.75       12.82      1.19 o 
  -6  -3   4       38.91       43.51      1.74 o 
  -5  -3   4       24.71       30.88      1.16 o 
  -4  -3   4       53.69       48.17      1.20 o 
  -3  -3   4     1533.11     1559.80     15.32 o 
  -2  -3   4      119.85      104.64      1.45 o 
  -1  -3   4      724.63      666.29      7.20 o 
   0  -3   4       36.78       55.80      2.08 o 
   1  -3   4     2784.02     2730.94     28.82 o 
   2  -3   4      149.72      142.58      1.89 o 
   3  -3   4     1145.63     1164.14     12.62 o 
   4  -3   4       76.11       84.95      1.55 o 
   5  -3   4        6.88        9.32      0.71 o 
   6  -3   4       14.92       17.91      1.36 o 
   7  -3   4       48.02       45.85      2.11 o 
   8  -3   4        1.57        8.23      1.96 o 
   9  -3   4      198.46      186.70      5.08 o 
  10  -3   4      145.43      148.31      5.36 o 
  -9  -2   4        0.14       -0.93      1.37 o 
  -8  -2   4       40.61       42.98      1.93 o 
  -7  -2   4        2.12       -0.01      0.89 o 
  -6  -2   4        6.94        5.93      0.93 o 
  -5  -2   4       75.02       70.85      2.30 o 
  -4  -2   4       32.31       29.37      0.89 o 
  -3  -2   4     1015.43      981.01      9.17 o 
  -2  -2   4      144.24      162.57      2.04 o 
  -1  -2   4       50.82       39.47      0.78 o 
   0  -2   4       21.94       23.19      0.62 o 
   1  -2   4       20.74       15.77      0.62 o 
   2  -2   4      984.84     1105.10     12.50 o 
   3  -2   4     1127.90     1114.98     10.84 o 
   4  -2   4       12.69       15.97      0.69 o 
   5  -2   4      610.30      582.08      7.51 o 
   6  -2   4     1298.20     1281.65     17.32 o 
   7  -2   4      125.78      137.68      6.94 o 
   8  -2   4        3.57        0.84      1.33 o 
   9  -2   4       27.58       31.15      2.28 o 
  10  -2   4        4.89        1.83      2.03 o 
  -9  -1   4        1.30        1.82      1.40 o 
  -8  -1   4       82.39       83.90      2.34 o 
  -7  -1   4        0.01       -1.12      0.75 o 
  -6  -1   4       20.40       20.85      1.16 o 
  -5  -1   4        0.09        0.75      0.76 o 
  -4  -1   4      398.43      423.26      4.85 o 
  -3  -1   4      609.40      635.31      5.89 o 
  -2  -1   4      277.32      299.31      3.30 o 
  -1  -1   4      910.59      837.50     10.09 o 
   0  -1   4     1748.38     1777.87     23.29 o 
   1  -1   4     1753.78     1654.74     22.41 o 
   2  -1   4      454.25      460.69      5.43 o 
   3  -1   4     1875.30     1835.63     18.30 o 
   4  -1   4     1296.24     1409.11     14.34 o 
   5  -1   4      434.95      424.39      5.36 o 
   6  -1   4      309.26      303.95      5.11 o 
   7  -1   4       27.53       42.09      4.98 o 
   8  -1   4      446.45      437.42      8.61 o 
   9  -1   4      132.21      121.93      3.54 o 
  10  -1   4       63.66       70.55      3.05 o 
  -9   0   4       58.86       58.03      2.73 o 
  -8   0   4       84.72       94.95      2.74 o 
  -7   0   4       53.63       45.17      1.65 o 
  -6   0   4       21.33       24.15      1.15 o 
  -5   0   4        0.04       -1.09      0.55 o 
  -4   0   4      242.75      243.55      3.18 o 
  -3   0   4     1115.04     1007.30      9.04 o 
  -2   0   4       13.87       16.56      0.71 o 
  -1   0   4      423.07      511.50      9.49 o 
   0   0   4      232.10      221.51      3.53 o 
   1   0   4        3.88        2.59      0.30 o 
   2   0   4       44.58       36.38      0.93 o 
   3   0   4     1521.20     1518.97     17.61 o 
   4   0   4     1098.88     1047.78     11.69 o 
   5   0   4        0.08        0.44      0.64 o 
   6   0   4     1394.46     1323.17     17.90 o 
   7   0   4      277.84      301.32      8.49 o 
   8   0   4      145.96      137.82      3.57 o 
   9   0   4        2.12       11.66      2.66 o 
  10   0   4        1.70        0.53      1.60 o 
  -9   1   4       17.71       15.45      2.03 o 
  -8   1   4        6.94        5.94      1.30 o 
  -7   1   4       10.70        9.07      1.08 o 
  -6   1   4        8.02        8.25      0.97 o 
  -5   1   4      153.75      139.38      2.20 o 
  -4   1   4      165.62      183.16      2.54 o 
  -3   1   4      134.88      130.87      1.89 o 
  -2   1   4        3.55        6.32      0.36 o 
  -1   1   4      321.89      279.01      4.03 o 
   0   1   4      235.75      255.77      3.49 o 
   1   1   4     4086.17     4094.26     44.87 o 
   2   1   4      107.96      129.78      2.11 o 
   3   1   4     1832.05     1801.92     21.67 o 
   4   1   4     1918.73     1922.62     22.37 o 
   5   1   4      191.98      196.83      3.11 o 
   6   1   4       10.47       15.28      1.68 o 
   7   1   4      317.39      334.06      5.94 o 
   8   1   4      218.70      236.43      5.01 o 
   9   1   4       11.55        8.18      1.69 o 
  10   1   4        0.62        0.92      1.61 o 
  -9   2   4        7.65        7.00      1.96 o 
  -8   2   4        0.09        0.62      1.05 o 
  -7   2   4       16.71       16.78      1.72 o 
  -6   2   4        0.73       -0.55      0.81 o 
  -5   2   4        7.29       10.55      1.07 o 
  -4   2   4       10.81        9.56      0.71 o 
  -3   2   4     2371.18     2322.59     22.96 o 
  -2   2   4      325.32      340.72      3.52 o 
  -1   2   4      701.16      618.53      6.70 o 
   0   2   4      283.11      264.98      3.46 o 
   1   2   4      162.18      154.80      2.72 o 
   2   2   4       21.79       16.85      0.52 o 
   3   2   4      226.20      226.10      2.88 o 
   4   2   4      638.83      666.74      7.66 o 
   5   2   4        1.83        1.99      0.67 o 
   6   2   4      560.64      528.35      7.24 o 
   7   2   4      218.48      224.14      3.76 o 
   8   2   4      162.86      161.96      3.50 o 
   9   2   4        1.32        8.80      1.83 o 
  10   2   4       65.06       62.86      2.98 o 
  -9   3   4        2.02        2.93      1.81 o 
  -8   3   4       71.17       64.04      2.54 o 
  -7   3   4       24.56       30.27      1.88 o 
  -6   3   4       53.47       64.37      1.95 o 
  -5   3   4      925.02      880.46     10.44 o 
  -4   3   4       50.84       55.56      1.27 o 
  -3   3   4      145.29      142.24      2.88 o 
  -2   3   4      422.36      444.51      4.89 o 
  -1   3   4      474.60      526.27      5.22 o 
   0   3   4      732.59      738.80      8.41 o 
   1   3   4      147.23      143.86      1.85 o 
   2   3   4     2069.74     2176.94     25.04 o 
   3   3   4      443.35      476.42      5.06 o 
   4   3   4      213.05      196.13      2.35 o 
   5   3   4      181.28      204.39      2.88 o 
   6   3   4      432.94      418.02      6.05 o 
   7   3   4        2.98       19.01      2.42 o 
   8   3   4      146.90      153.94      3.11 o 
   9   3   4        2.63        0.54      1.26 o 
  10   3   4       32.13       33.05      2.89 o 
  -9   4   4        0.11       -0.38      1.69 o 
  -8   4   4      350.98      369.09      9.61 o 
  -7   4   4      111.85      111.26      3.04 o 
  -6   4   4        3.06        1.90      0.98 o 
  -5   4   4        0.14       -1.41      0.70 o 
  -4   4   4       38.54       37.29      1.18 o 
  -3   4   4        0.06       -0.61      0.54 o 
  -2   4   4     1728.34     1809.67     18.30 o 
  -1   4   4     1445.62     1504.95     15.51 o 
   0   4   4     3860.24     4237.87     45.91 o 
   1   4   4      136.40      134.01      1.65 o 
   2   4   4      757.51      935.16      9.04 o 
   3   4   4     2716.20     3057.23     28.46 o 
   4   4   4        0.62        1.47      0.65 o 
   5   4   4      134.60      124.35      2.00 o 
   6   4   4      293.19      264.98      4.05 o 
   7   4   4      104.16      155.29      6.79 o 
   8   4   4      416.37      416.89      6.75 o 
   9   4   4       66.23       69.21      2.36 o 
  10   4   4      228.86      228.85      5.20 o 
  -9   5   4        1.87        1.79      2.02 o 
  -8   5   4        4.99        2.68      1.95 o 
  -7   5   4       17.52       16.81      1.60 o 
  -6   5   4        2.51        2.44      1.06 o 
  -5   5   4      350.25      343.34      5.46 o 
  -4   5   4      707.41      730.76      8.92 o 
  -3   5   4      647.98      592.35      6.76 o 
  -2   5   4      112.12      112.83      1.79 o 
  -1   5   4      979.41     1030.95     11.51 o 
   0   5   4      192.35      239.80      2.96 o 
   1   5   4       10.07        8.72      0.92 o 
   2   5   4      120.84      104.88      1.48 o 
   3   5   4       43.65       42.03      0.97 o 
   4   5   4        6.65        9.55      1.11 o 
   5   5   4      355.63      368.48      4.32 o 
   6   5   4      796.40      808.18     10.76 o 
   7   5   4       23.01       31.46      2.35 o 
   8   5   4       19.49       39.59      3.86 o 
   9   5   4        4.87        2.05      1.39 o 
  10   5   4      133.05      119.10      3.69 o 
  -8   6   4       18.32       13.13      2.34 o 
  -7   6   4      146.51      139.33      4.41 o 
  -6   6   4       21.53       15.84      1.48 o 
  -5   6   4      159.16      147.87      3.01 o 
  -4   6   4      290.83      284.13      3.77 o 
  -3   6   4       22.90       27.13      1.34 o 
  -2   6   4      270.04      294.56      3.95 o 
  -1   6   4       34.78       46.69      1.09 o 
   0   6   4     1177.23     1334.55     13.31 o 
   1   6   4        8.24       24.14      0.81 o 
   2   6   4       37.29       29.69      0.72 o 
   3   6   4      130.22      129.00      2.29 o 
   4   6   4        6.07        8.70      0.64 o 
   5   6   4        6.89       10.71      0.93 o 
   6   6   4      216.22      223.63      4.21 o 
   7   6   4      322.66      303.67      5.37 o 
   8   6   4       58.80       69.06      2.49 o 
   9   6   4       25.06       22.73      1.99 o 
  -8   7   4        0.01       -0.85      1.99 o 
  -7   7   4       14.10        9.40      1.66 o 
  -6   7   4        7.73        8.12      1.35 o 
  -5   7   4       56.34       59.85      2.13 o 
  -4   7   4       15.19       17.95      1.56 o 
  -3   7   4      555.19      505.49      6.94 o 
  -2   7   4        7.36        9.83      0.73 o 
  -1   7   4        3.66        2.71      0.53 o 
   0   7   4      163.21      158.28      2.18 o 
   1   7   4       31.91       38.34      0.88 o 
   2   7   4      204.02      217.30      3.06 o 
   3   7   4       55.66       55.26      1.23 o 
   4   7   4      741.73      715.56      7.64 o 
   5   7   4       15.27       20.59      1.21 o 
   6   7   4      291.72      285.67      5.05 o 
   7   7   4       12.79       26.18      2.05 o 
   8   7   4       14.92       12.85      1.70 o 
   9   7   4        0.16       -0.46      1.42 o 
  -8   8   4        0.82        0.23      1.96 o 
  -7   8   4       12.43       10.24      2.16 o 
  -6   8   4      199.74      200.02      4.81 o 
  -5   8   4      125.10      107.97      2.61 o 
  -4   8   4      174.35      153.75      3.13 o 
  -3   8   4       97.47       90.03      2.34 o 
  -2   8   4      693.31      680.15      8.94 o 
  -1   8   4        1.03        2.89      0.68 o 
   0   8   4      427.25      456.98      5.48 o 
   1   8   4      199.65      176.13      2.43 o 
   2   8   4     1086.12     1190.13     12.52 o 
   3   8   4       20.86       22.38      1.39 o 
   4   8   4      304.47      294.05      3.86 o 
   5   8   4        4.76        6.68      0.97 o 
   6   8   4      124.13      119.79      3.99 o 
   7   8   4      181.64      165.29      3.77 o 
   8   8   4       39.58       36.07      2.29 o 
   9   8   4       36.46       42.47      2.55 o 
  -7   9   4        9.62        6.42      1.87 o 
  -6   9   4       55.28       48.78      2.77 o 
  -5   9   4      478.51      444.19      7.97 o 
  -4   9   4      324.11      344.17      6.94 o 
  -3   9   4      991.46      960.75     16.23 o 
  -2   9   4      116.52      129.94      2.95 o 
  -1   9   4      295.38      267.72      4.59 o 
   0   9   4      392.54      397.34      6.28 o 
   1   9   4      286.06      278.00      4.45 o 
   2   9   4       85.46       86.53      2.09 o 
   3   9   4       35.65       42.23      1.63 o 
   4   9   4       99.98       97.17      2.28 o 
   5   9   4     1699.68     1638.59     22.14 o 
   6   9   4      366.05      369.89      7.22 o 
   7   9   4        5.45        5.19      1.47 o 
   8   9   4       94.80      100.19      3.46 o 
  -7  10   4      235.67      226.32      5.74 o 
  -6  10   4      185.19      193.49      4.88 o 
  -5  10   4      210.23      191.80      5.46 o 
  -4  10   4      103.66       96.64      3.57 o 
  -3  10   4      857.90      767.61     13.45 o 
  -2  10   4     1044.24     1018.44     17.16 o 
  -1  10   4        2.34        3.86      1.02 o 
   0  10   4       47.09       46.71      1.92 o 
   1  10   4       21.05       27.08      1.49 o 
   2  10   4      513.21      560.27     10.66 o 
   3  10   4      981.18     1027.34     13.35 o 
   4  10   4     1001.39      967.79     13.86 o 
   5  10   4       33.80       41.61      2.27 o 
   6  10   4      128.58      142.26      8.14 o 
   7  10   4      129.77      118.98      4.20 o 
   8  10   4        1.70        2.84      2.11 o 
  -6  11   4       30.03       34.66      3.08 o 
  -5  11   4       30.50       26.75      2.50 o 
  -4  11   4       19.27       26.79      4.16 o 
  -3  11   4       15.74        8.47      2.80 o 
  -2  11   4        8.41        9.85      2.42 o 
  -1  11   4       42.38       50.89      2.32 o 
   0  11   4      245.91      251.29      5.48 o 
   1  11   4       59.96       67.50      2.56 o 
   2  11   4       16.20       21.69      1.63 o 
   3  11   4       76.62       76.09      2.58 o 
   4  11   4      124.18      126.18      3.72 o 
   5  11   4      318.16      293.05      7.88 o 
   6  11   4       11.89       13.05      2.23 o 
   7  11   4       30.64       27.81      3.24 o 
  -6  12   4       11.15       11.98      2.00 o 
  -5  12   4        4.43        3.19      1.73 o 
  -4  12   4       37.31       40.09      2.93 o 
  -3  12   4       12.12        7.26      1.71 o 
  -2  12   4      133.03      115.97      4.07 o 
  -1  12   4      324.76      328.80      6.75 o 
   0  12   4        5.58        5.07      1.32 o 
   1  12   4       98.34      112.56      3.28 o 
   2  12   4      156.36      164.16      3.89 o 
   3  12   4        0.97        0.50      1.12 o 
   4  12   4        0.15        1.46      1.35 o 
   5  12   4       72.29       66.47      3.58 o 
   6  12   4       26.01       24.63      3.02 o 
  -5  13   4      115.87      120.49      5.19 o 
  -4  13   4      124.70      136.00      4.79 o 
  -3  13   4      135.54      149.14      4.94 o 
  -2  13   4        4.56        5.00      1.66 o 
  -1  13   4       46.38       51.71      2.51 o 
   0  13   4      195.26      189.38      4.82 o 
   1  13   4       16.26       24.61      2.09 o 
   2  13   4       74.04       82.83      2.74 o 
   3  13   4        1.84        1.80      1.38 o 
   4  13   4        0.38       -1.88      1.21 o 
   5  13   4       27.60       20.94      3.66 o 
   6  13   4        0.57       -0.22      2.11 o 
  -4  14   4       47.39       49.24      3.48 o 
  -3  14   4       52.35       53.46      4.03 o 
  -2  14   4        7.16        7.01      1.95 o 
  -1  14   4       12.82        9.30      1.70 o 
   0  14   4       72.22       69.09      3.00 o 
   1  14   4        2.26        2.27      1.50 o 
   2  14   4        0.01        0.45      1.35 o 
   3  14   4        8.92        9.71      2.45 o 
   4  14   4       46.35       44.26      2.78 o 
  -2  15   4        5.56        6.15      2.41 o 
  -1  15   4       82.81       89.21      3.30 o 
   0  15   4        5.12        1.65      1.54 o 
   1  15   4       76.76       70.06      3.17 o 
   2  15   4       52.84       58.23      3.75 o 
   3  15   4       41.45       45.97      2.77 o 
   1 -14   5      245.05      248.01      5.99 o 
  -2 -13   5       38.90       38.27      3.49 o 
  -1 -13   5        0.74       -1.68      1.97 o 
   0 -13   5      113.26      119.63      3.92 o 
   1 -13   5      412.85      411.51      8.33 o 
   2 -13   5       10.03       16.33      4.14 o 
   3 -13   5      536.51      536.41     11.95 o 
   4 -13   5       20.87       25.55      3.56 o 
  -4 -12   5       28.41       22.59      2.93 o 
  -3 -12   5      179.30      179.68      7.04 o 
  -2 -12   5        7.31        2.06      2.00 o 
  -1 -12   5       72.33       72.03      3.25 o 
   0 -12   5       35.72       32.96      2.91 o 
   1 -12   5       61.03       55.28      2.62 o 
   2 -12   5        6.30        7.03      2.01 o 
   3 -12   5       18.41       23.96      2.55 o 
   4 -12   5       59.55       60.24      3.27 o 
   5 -12   5       22.66       21.93      2.63 o 
   6 -12   5        6.59       -4.53      3.55 o 
  -5 -11   5      241.33      248.24      5.75 o 
  -4 -11   5        1.26       -2.44      1.66 o 
  -3 -11   5       36.28       37.68      2.59 o 
  -2 -11   5       54.07       49.86      3.23 o 
  -1 -11   5        6.47        7.77      1.70 o 
   0 -11   5        0.86       -0.63      1.62 o 
   1 -11   5        1.18        0.29      1.33 o 
   2 -11   5      101.38       97.53      3.13 o 
   3 -11   5      162.73      161.24      5.50 o 
   4 -11   5       56.08       57.82      3.08 o 
   5 -11   5       12.17       14.14      2.24 o 
   6 -11   5        0.56        1.08      2.72 o 
  -5 -10   5        2.97       -0.10      1.60 o 
  -4 -10   5       27.59       26.84      2.24 o 
  -3 -10   5        2.13       -2.21      1.12 o 
  -2 -10   5       27.69       31.80      2.35 o 
  -1 -10   5       65.45       59.92      2.25 o 
   0 -10   5      155.04      119.38      3.47 o 
   1 -10   5      496.26      459.05      7.73 o 
   2 -10   5       51.96       51.65      2.32 o 
   3 -10   5       27.35       36.97      2.64 o 
   4 -10   5       29.18       33.23      3.60 o 
   5 -10   5       11.45       15.67      2.13 o 
   6 -10   5      189.46      196.10      7.49 o 
   7 -10   5       67.26       70.57      4.78 o 
  -6  -9   5       25.99       23.39      2.18 o 
  -5  -9   5      135.68      135.41      3.53 o 
  -4  -9   5      344.91      358.31      6.89 o 
  -3  -9   5       34.25       32.40      1.96 o 
  -2  -9   5        0.01       -1.47      1.00 o 
  -1  -9   5       20.22       20.30      1.61 o 
   0  -9   5       28.44       31.30      1.66 o 
   1  -9   5        5.63       10.84      1.48 o 
   2  -9   5        0.97        3.15      1.84 o 
   3  -9   5      179.44      180.21      4.95 o 
   4  -9   5        0.24        0.70      1.22 o 
   5  -9   5      120.25      119.53      4.03 o 
   6  -9   5       14.75       19.58      4.34 o 
   7  -9   5        0.40        0.18      2.35 o 
   8  -9   5       21.92       28.93      3.98 o 
  -7  -8   5       45.66       54.89      2.78 o 
  -6  -8   5        3.56       -0.12      1.49 o 
  -5  -8   5        0.73       -0.22      1.16 o 
  -4  -8   5        0.05       -1.06      1.13 o 
  -3  -8   5       36.01       42.48      1.96 o 
  -2  -8   5        0.16       -1.25      0.77 o 
  -1  -8   5       30.31       27.18      1.50 o 
   0  -8   5        1.17       -0.71      1.77 o 
   1  -8   5     1484.24     1332.59     17.97 o 
   2  -8   5       99.69       91.54      2.50 o 
   3  -8   5      738.34      716.88     14.60 o 
   4  -8   5       78.09       67.04      2.52 o 
   5  -8   5        1.14        0.66      1.16 o 
   6  -8   5       75.46       78.15      3.78 o 
   7  -8   5      384.49      402.92     10.00 o 
   8  -8   5       34.36       43.95     11.96 o 
  -7  -7   5       46.45       52.03      2.16 o 
  -6  -7   5        0.66       -2.20      1.23 o 
  -5  -7   5       38.88       45.44      2.08 o 
  -4  -7   5      300.78      299.11      4.94 o 
  -3  -7   5      225.42      209.57      4.20 o 
  -2  -7   5       60.00       67.62      1.84 o 
  -1  -7   5       66.86       61.32      1.66 o 
   0  -7   5       38.82       43.03      1.44 o 
   1  -7   5        3.12        1.33      0.72 o 
   2  -7   5       16.71       20.69      1.24 o 
   3  -7   5       79.42       74.78      2.08 o 
   4  -7   5      205.36      214.72      4.73 o 
   5  -7   5       53.17       46.06      2.18 o 
   6  -7   5      269.92      270.78      7.20 o 
   7  -7   5       20.48       24.92      2.96 o 
   8  -7   5        6.01        7.51      2.42 o 
   9  -7   5       28.57       29.15      6.90 o 
  -7  -6   5       91.32       92.16      2.68 o 
  -6  -6   5       41.74       46.86      1.88 o 
  -5  -6   5      152.23      144.62      2.70 o 
  -4  -6   5      106.42       95.20      2.02 o 
  -3  -6   5        6.00        6.52      0.89 o 
  -2  -6   5      638.27      675.37      7.45 o 
  -1  -6   5      268.74      237.44      3.25 o 
   0  -6   5       19.50       18.33      0.87 o 
   1  -6   5        8.32       12.14      0.75 o 
   2  -6   5     1167.57     1180.49     13.83 o 
   3  -6   5       12.64       13.30      0.89 o 
   4  -6   5      897.68      845.50     14.12 o 
   5  -6   5      128.86      111.68      2.77 o 
   6  -6   5       72.38       66.49      3.26 o 
   7  -6   5      192.13      178.62      6.97 o 
   8  -6   5      174.87      184.19      5.04 o 
   9  -6   5       60.15       64.90      5.31 o 
  -8  -5   5       53.88       65.57      2.52 o 
  -7  -5   5        3.60        9.14      1.39 o 
  -6  -5   5       15.37       15.77      1.20 o 
  -5  -5   5      222.77      218.73      3.20 o 
  -4  -5   5       85.39       91.55      3.32 o 
  -3  -5   5     1056.63     1036.61     11.72 o 
  -2  -5   5      489.79      498.63      5.17 o 
  -1  -5   5       22.83       11.79      0.62 o 
   0  -5   5      275.93      276.44      3.56 o 
   1  -5   5       87.15       96.87      1.72 o 
   2  -5   5      161.49      144.24      1.96 o 
   3  -5   5      142.98      127.49      1.70 o 
   4  -5   5      399.71      371.25      4.85 o 
   5  -5   5     1155.99     1103.94     15.99 o 
   6  -5   5       31.30       44.45      2.42 o 
   7  -5   5      137.40      135.14      3.93 o 
   8  -5   5        1.34        0.86      2.71 o 
   9  -5   5       32.32       39.17      4.49 o 
  -8  -4   5        7.11        3.21      1.38 o 
  -7  -4   5      291.71      314.07      4.84 o 
  -6  -4   5        0.07       -0.81      0.87 o 
  -5  -4   5      234.84      228.03      3.43 o 
  -4  -4   5      416.50      400.67      5.09 o 
  -3  -4   5      371.48      359.67      4.32 o 
  -2  -4   5      118.10       98.88      1.46 o 
  -1  -4   5      142.88      164.14      2.21 o 
   0  -4   5       43.49       38.25      1.29 o 
   1  -4   5      265.32      263.85      3.26 o 
   2  -4   5      262.41      249.36      3.10 o 
   3  -4   5       89.62       80.16      1.32 o 
   4  -4   5      559.48      513.07      6.89 o 
   5  -4   5      197.68      192.07      2.96 o 
   6  -4   5       16.02       10.50      1.18 o 
   7  -4   5       90.13       76.58      2.55 o 
   8  -4   5      111.06      119.69      5.76 o 
   9  -4   5        0.65       -1.31      1.80 o 
  10  -4   5        0.66        0.55      1.84 o 
  -8  -3   5        3.19        1.10      1.33 o 
  -7  -3   5        2.52        2.47      1.04 o 
  -6  -3   5       91.35       81.61      2.05 o 
  -5  -3   5      299.80      316.09      4.04 o 
  -4  -3   5      424.94      405.87      4.85 o 
  -3  -3   5      793.14      769.88      8.68 o 
  -2  -3   5     1390.76     1351.32     12.33 o 
  -1  -3   5       26.87       21.22      0.61 o 
   0  -3   5      404.24      370.26      3.95 o 
   1  -3   5      400.54      426.78      5.15 o 
   2  -3   5       81.50       83.62      1.26 o 
   3  -3   5       73.99       77.78      1.46 o 
   4  -3   5      136.39      124.86      1.75 o 
   5  -3   5      356.23      324.02      4.63 o 
   6  -3   5      133.83      113.57      4.52 o 
   7  -3   5        1.17        3.60      1.08 o 
   8  -3   5      307.33      304.75      9.81 o 
   9  -3   5       19.57       26.07      2.95 o 
  10  -3   5        4.06        3.21      1.88 o 
  -8  -2   5       46.13       54.02      2.05 o 
  -7  -2   5       48.60       57.67      1.82 o 
  -6  -2   5      123.03      122.11      2.44 o 
  -5  -2   5      863.68      876.15      9.94 o 
  -4  -2   5     1859.46     1846.83     18.92 o 
  -3  -2   5      134.09      139.83      2.05 o 
  -2  -2   5       27.37       26.68      0.86 o 
  -1  -2   5      243.27      259.82      2.82 o 
   0  -2   5      114.80      146.80      2.06 o 
   1  -2   5      169.17      159.34      1.98 o 
   2  -2   5      749.48      696.35      7.60 o 
   3  -2   5       91.62       81.48      1.26 o 
   4  -2   5      505.55      490.92      5.36 o 
   5  -2   5      282.60      240.42      3.60 o 
   6  -2   5       80.93       77.93      3.29 o 
   7  -2   5       27.57       36.69      3.34 o 
   8  -2   5        0.05       -2.38      1.48 o 
   9  -2   5        3.23        4.28      2.15 o 
  10  -2   5        2.72        2.12      1.85 o 
  -9  -1   5        1.79        0.39      2.15 o 
  -8  -1   5       31.87       35.41      2.05 o 
  -7  -1   5       71.27       91.73      4.57 o 
  -6  -1   5       20.75       22.38      1.26 o 
  -5  -1   5      171.92      177.31      2.74 o 
  -4  -1   5      890.69      907.68      9.64 o 
  -3  -1   5      362.80      388.72      4.28 o 
  -2  -1   5        1.95        0.36      0.43 o 
  -1  -1   5       11.40       13.60      0.98 o 
   0  -1   5       57.99       36.59      0.83 o 
   1  -1   5      147.71      166.15      2.02 o 
   2  -1   5     3389.62     3587.31     37.20 o 
   3  -1   5     1658.15     1725.11     19.10 o 
   4  -1   5      480.33      458.91      5.13 o 
   5  -1   5      463.12      443.18      6.33 o 
   6  -1   5      249.26      245.64      4.28 o 
   7  -1   5       63.48       79.15      2.72 o 
   8  -1   5       18.13       21.13     11.44 o 
   9  -1   5       73.66       78.98      4.20 o 
  10  -1   5        1.75        1.41      1.88 o 
  -9   0   5      101.09       99.43      3.41 o 
  -8   0   5       25.90       29.56      1.91 o 
  -7   0   5        2.34        1.80      1.01 o 
  -6   0   5       25.87       27.76      1.46 o 
  -5   0   5      541.87      558.76      6.60 o 
  -4   0   5      751.22      727.81      8.21 o 
  -3   0   5     1075.49     1107.96     10.16 o 
  -2   0   5      277.44      283.44      2.94 o 
  -1   0   5      915.97      973.34     10.12 o 
   0   0   5      176.34      203.67      3.92 o 
   1   0   5     1151.04     1175.70     11.88 o 
   2   0   5     7370.12     7320.65     94.93 o 
   3   0   5     1993.62     2026.87     21.81 o 
   4   0   5      883.60      847.00     10.73 o 
   5   0   5       40.81       29.51      1.15 o 
   6   0   5       15.42       14.52      1.89 o 
   7   0   5       65.72       64.67      3.62 o 
   8   0   5       48.52       55.91      3.28 o 
   9   0   5        0.03        2.92      1.39 o 
  10   0   5       67.13       70.06      4.87 o 
  -9   1   5       10.93       10.41      2.23 o 
  -8   1   5       17.42       20.39      2.05 o 
  -7   1   5       92.37       99.27      3.14 o 
  -6   1   5       60.98       60.41      1.61 o 
  -5   1   5        4.79        1.82      0.69 o 
  -4   1   5       10.92        9.99      0.80 o 
  -3   1   5       59.20       60.69      1.90 o 
  -2   1   5      217.45      183.22      2.30 o 
  -1   1   5       91.72       99.84      1.81 o 
   0   1   5      592.56      561.10      6.05 o 
   1   1   5        1.48        0.22      0.27 o 
   2   1   5     2116.39     2174.86     21.44 o 
   3   1   5       22.67       25.55      0.70 o 
   4   1   5        4.60        3.06      0.62 o 
   5   1   5      483.92      485.83      6.22 o 
   6   1   5      168.08      176.17      3.19 o 
   7   1   5     1035.72     1006.82     15.10 o 
   8   1   5      265.25      271.63      5.27 o 
   9   1   5        3.28        0.63      1.44 o 
  10   1   5       29.63       34.80      2.65 o 
  -9   2   5        3.65        1.58      1.89 o 
  -8   2   5        4.47        0.25      1.27 o 
  -7   2   5        6.41        5.14      1.28 o 
  -6   2   5        8.56       10.89      1.05 o 
  -5   2   5        8.90       16.38      1.10 o 
  -4   2   5      813.18      791.38      8.33 o 
  -3   2   5      117.46      129.93      1.98 o 
  -2   2   5       15.81       10.29      0.48 o 
  -1   2   5      218.21      231.43      2.79 o 
   0   2   5        0.09       -0.68      0.34 o 
   1   2   5      218.19      253.75      2.85 o 
   2   2   5      699.42      766.03      7.41 o 
   3   2   5     1754.13     1750.07     17.48 o 
   4   2   5       64.62       65.55      1.37 o 
   5   2   5      482.08      438.15      5.44 o 
   6   2   5       18.00       41.40      3.54 o 
   7   2   5       33.88       47.47      1.96 o 
   8   2   5       48.94       60.23      2.20 o 
   9   2   5       60.30       78.76      4.71 o 
  10   2   5       47.90       60.44      3.04 o 
  -9   3   5       29.02       28.09      3.05 o 
  -8   3   5       60.52       69.71      2.78 o 
  -7   3   5       68.85       68.47      2.49 o 
  -6   3   5      506.53      484.04      8.07 o 
  -5   3   5       53.33       50.47      1.56 o 
  -4   3   5      298.11      306.12      3.73 o 
  -3   3   5       56.00       62.28      1.73 o 
  -2   3   5      399.40      374.17      4.54 o 
  -1   3   5      206.79      182.94      2.52 o 
   0   3   5       30.69       23.71      0.96 o 
   1   3   5     1711.49     1757.81     18.03 o 
   2   3   5     1061.72     1133.76     12.00 o 
   3   3   5     1222.43     1271.10     11.17 o 
   4   3   5       17.89       20.60      0.72 o 
   5   3   5        7.26        7.42      0.87 o 
   6   3   5      723.78      720.27      9.59 o 
   7   3   5      104.34      112.15      2.75 o 
   8   3   5      284.11      290.48      4.75 o 
   9   3   5       13.80       10.74      2.01 o 
  10   3   5        0.46       -0.53      2.03 o 
  -8   4   5       15.70       20.62      2.25 o 
  -7   4   5        0.59       -0.10      1.54 o 
  -6   4   5        0.96       -1.12      1.13 o 
  -5   4   5      358.65      373.44      5.80 o 
  -4   4   5     1094.66     1097.63     13.92 o 
  -3   4   5        2.62        0.80      0.51 o 
  -2   4   5     1712.17     1711.10     19.55 o 
  -1   4   5      639.91      632.27      5.80 o 
   0   4   5      388.23      484.63      5.43 o 
   1   4   5     3054.27     3517.02     31.30 o 
   2   4   5        8.84       18.08      0.61 o 
   3   4   5        0.71        2.41      0.39 o 
   4   4   5        3.51        0.56      0.52 o 
   5   4   5     1110.75     1138.85     13.61 o 
   6   4   5      109.80      117.60      2.63 o 
   7   4   5       82.45      110.08      3.39 o 
   8   4   5      269.60      291.39      4.87 o 
   9   4   5       82.02       88.30      2.62 o 
  10   4   5       23.21       31.43      4.34 o 
  -8   5   5        1.12        0.28      1.80 o 
  -7   5   5       23.65       26.31      1.87 o 
  -6   5   5      526.38      526.94      8.67 o 
  -5   5   5        0.64        1.26      1.36 o 
  -4   5   5      665.33      617.02      7.75 o 
  -3   5   5      237.60      226.77      3.30 o 
  -2   5   5      342.56      373.47      4.51 o 
  -1   5   5        4.59        1.15      0.40 o 
   0   5   5      918.51     1053.23     11.24 o 
   1   5   5      375.12      344.04      3.69 o 
   2   5   5       57.82       60.90      0.96 o 
   3   5   5     1420.48     1562.30     14.76 o 
   4   5   5        0.68        1.91      0.46 o 
   5   5   5       34.80       32.67      1.51 o 
   6   5   5       82.53       98.44      3.23 o 
   7   5   5       35.46       44.10      1.87 o 
   8   5   5        1.86        7.97      1.66 o 
   9   5   5       10.22        7.67      1.55 o 
  10   5   5       25.11       29.00      2.37 o 
  -8   6   5        1.16       -0.40      1.99 o 
  -7   6   5       89.69       89.85      3.33 o 
  -6   6   5        2.33        2.61      1.31 o 
  -5   6   5       77.10       75.19      2.38 o 
  -4   6   5      165.46      167.99      3.25 o 
  -3   6   5      642.15      637.46      7.85 o 
  -2   6   5      127.00      114.24      2.01 o 
  -1   6   5      885.43      999.50     12.54 o 
   0   6   5        8.90       14.30      0.72 o 
   1   6   5      403.53      435.28      4.77 o 
   2   6   5       51.24       54.29      1.02 o 
   3   6   5       14.55       21.07      0.81 o 
   4   6   5        0.23       -0.45      0.51 o 
   5   6   5      409.35      393.78      5.27 o 
   6   6   5      685.70      653.31      9.60 o 
   7   6   5        1.02        4.02      1.68 o 
   8   6   5       48.46       49.29      2.26 o 
   9   6   5        1.71        0.51      1.38 o 
  -8   7   5        0.82       -1.85      1.93 o 
  -7   7   5        0.02        1.87      1.36 o 
  -6   7   5        1.17        0.36      1.12 o 
  -5   7   5       18.68       20.86      1.80 o 
  -4   7   5      203.78      178.13      3.43 o 
  -3   7   5       32.15       32.76      1.40 o 
  -2   7   5        1.77        1.15      0.57 o 
  -1   7   5        0.64        1.27      0.50 o 
   0   7   5      166.20      165.99      2.42 o 
   1   7   5        5.55        6.52      0.58 o 
   2   7   5       61.48       65.74      1.25 o 
   3   7   5      164.82      142.82      2.01 o 
   4   7   5        7.46       12.62      1.68 o 
   5   7   5      105.56      102.85      2.58 o 
   6   7   5        9.56       17.71      1.53 o 
   7   7   5       18.60       43.46      3.09 o 
   8   7   5      110.82      102.37      2.98 o 
   9   7   5       12.62        9.00      1.75 o 
  -8   8   5      151.66      139.87      4.94 o 
  -7   8   5       19.65       16.87      3.03 o 
  -6   8   5        0.44       -1.70      1.28 o 
  -5   8   5       67.28       62.98      2.35 o 
  -4   8   5      355.95      331.14      5.36 o 
  -3   8   5      330.50      324.06      5.72 o 
  -2   8   5       57.88       68.44      1.79 o 
  -1   8   5       57.08       59.14      1.54 o 
   0   8   5      258.14      247.89      3.35 o 
   1   8   5      536.87      571.32      6.77 o 
   2   8   5     1423.41     1442.95     15.05 o 
   3   8   5       33.35       33.91      1.15 o 
   4   8   5      135.51      118.79      2.27 o 
   5   8   5       28.48       28.81      1.58 o 
   6   8   5      853.08      829.13     12.23 o 
   7   8   5        4.42       11.06      1.54 o 
   8   8   5      135.21      133.84      3.51 o 
   9   8   5        0.49        3.10      1.61 o 
  -7   9   5      111.35      112.36      4.40 o 
  -6   9   5       66.91       62.76      2.86 o 
  -5   9   5        7.39        6.06      1.35 o 
  -4   9   5       22.47       21.99      2.12 o 
  -3   9   5       42.86       41.14      2.83 o 
  -2   9   5      140.82      129.85      3.00 o 
  -1   9   5      156.67      147.43      3.27 o 
   0   9   5      136.19      142.93      3.22 o 
   1   9   5        0.49       -0.61      0.70 o 
   2   9   5        4.67        3.03      0.88 o 
   3   9   5      641.79      594.19      8.16 o 
   4   9   5       60.05       57.56      1.95 o 
   5   9   5      167.85      234.97      6.29 o 
   6   9   5       21.04       34.30      2.82 o 
   7   9   5        2.66        4.18      1.66 o 
   8   9   5       94.42       98.88      3.54 o 
  -7  10   5        3.16        0.56      1.81 o 
  -6  10   5        0.16       -0.74      1.79 o 
  -5  10   5      106.35      105.31      3.40 o 
  -4  10   5      107.29       96.98      4.64 o 
  -3  10   5      345.09      311.96      7.40 o 
  -2  10   5       22.02       29.10      1.64 o 
  -1  10   5        1.11       -1.04      0.79 o 
   0  10   5        0.07       -1.69      1.26 o 
   1  10   5     1214.30     1248.64     18.14 o 
   2  10   5      518.74      516.93      7.98 o 
   3  10   5      688.44      680.88     10.15 o 
   4  10   5       80.01      102.71      9.08 o 
   5  10   5       43.90       44.52      2.82 o 
   6  10   5      116.54      114.91      3.69 o 
   7  10   5       15.69       14.41      2.36 o 
   8  10   5      124.60      125.82      4.47 o 
  -6  11   5        0.03       -1.35      1.99 o 
  -5  11   5      105.93      106.57      3.57 o 
  -4  11   5        0.58        0.17      1.35 o 
  -3  11   5       86.81       86.46      6.15 o 
  -2  11   5        2.54        2.88      1.15 o 
  -1  11   5       27.24       30.04      1.79 o 
   0  11   5       65.02       63.27      2.25 o 
   1  11   5       13.64       14.45      1.28 o 
   2  11   5       28.52       35.77      1.75 o 
   3  11   5      149.48      132.41      4.58 o 
   4  11   5      201.06      201.52      5.08 o 
   5  11   5        2.34        9.19      4.58 o 
   6  11   5      135.96      139.01      4.57 o 
   7  11   5       55.74       54.88      3.51 o 
  -5  12   5      130.83      126.22      4.01 o 
  -4  12   5      125.20      124.04      4.45 o 
  -3  12   5       27.67       23.72      2.70 o 
  -2  12   5       56.41       63.40      2.44 o 
  -1  12   5        5.99        6.13      1.37 o 
   0  12   5       87.51       89.65      3.08 o 
   1  12   5        0.92        1.00      0.97 o 
   2  12   5       13.76       15.30      1.56 o 
   3  12   5       76.85       74.37      2.65 o 
   4  12   5       18.79       18.58      2.03 o 
   5  12   5       62.72       58.10      4.77 o 
   6  12   5       69.51       70.46      3.88 o 
  -5  13   5       96.37       94.50      4.14 o 
  -4  13   5       12.54       18.47      2.40 o 
  -3  13   5      144.31      134.12      4.72 o 
  -2  13   5        0.72        1.41      1.46 o 
  -1  13   5      138.84      135.87      5.08 o 
   0  13   5       19.96       26.98      2.15 o 
   1  13   5       88.68       93.30      3.31 o 
   2  13   5       65.32       70.30      2.54 o 
   3  13   5        1.28       -1.19      1.22 o 
   4  13   5        0.06       -1.92      1.26 o 
   5  13   5       18.77       22.77      3.71 o 
   6  13   5      101.82      102.83      6.00 o 
  -4  14   5       16.26       14.62      3.97 o 
  -3  14   5      195.56      197.23      9.20 o 
  -2  14   5       11.94       11.08      2.16 o 
  -1  14   5       19.59       23.19      2.12 o 
   0  14   5      141.69      140.76      4.23 o 
   1  14   5       66.57       76.91      3.17 o 
   2  14   5       38.55       50.47      4.22 o 
   3  14   5       20.77       18.73      2.12 o 
   4  14   5        2.15       -1.61      2.14 o 
  -2  15   5       27.21       24.72      2.77 o 
  -1  15   5        8.61        3.92      1.63 o 
   0  15   5       78.59       71.01      3.18 o 
   1  15   5      118.81      132.27      4.23 o 
   2  15   5       10.06       13.14      2.10 o 
   3  15   5       33.84       37.08      2.98 o 
  -1 -13   6        0.19       -2.19      2.06 o 
   0 -13   6      172.23      168.19      4.75 o 
   1 -13   6      126.34      124.04      4.03 o 
   2 -13   6      193.15      204.60      5.15 o 
   3 -13   6        1.00        0.61      1.94 o 
  -3 -12   6        8.05        4.97      2.48 o 
  -2 -12   6       46.40       54.01      3.84 o 
  -1 -12   6       95.59       90.69      3.40 o 
   0 -12   6        0.06       -1.41      1.40 o 
   1 -12   6       48.00       50.58      2.73 o 
   2 -12   6       27.06       29.51      2.85 o 
   3 -12   6      154.51      150.40      4.97 o 
   4 -12   6        5.08        5.06      1.94 o 
   5 -12   6       20.61       19.10      3.65 o 
  -4 -11   6        4.05       -0.36      1.80 o 
  -3 -11   6        3.13        0.82      1.82 o 
  -2 -11   6       41.24       43.75      2.96 o 
  -1 -11   6       19.59       21.06      2.18 o 
   0 -11   6        0.64       -0.52      1.55 o 
   1 -11   6      285.54      269.67      5.92 o 
   2 -11   6       44.09       52.26      3.33 o 
   3 -11   6        8.35       10.77      2.08 o 
   4 -11   6       98.22       99.73      3.96 o 
   5 -11   6        0.36       -1.87      2.41 o 
   6 -11   6       10.70        9.19      3.16 o 
  -5 -10   6       12.05       10.77      2.03 o 
  -4 -10   6        7.68        8.05      2.08 o 
  -3 -10   6        7.99       10.26      1.81 o 
  -2 -10   6        3.17        0.57      1.51 o 
  -1 -10   6        4.84        0.83      1.24 o 
   0 -10   6       33.41       37.07      2.10 o 
   1 -10   6      126.62      119.76      3.15 o 
   2 -10   6       49.42       45.06      2.72 o 
   3 -10   6      267.76      269.53      5.59 o 
   4 -10   6       59.55       54.21      2.89 o 
   5 -10   6      252.02      264.99      6.86 o 
   6 -10   6       56.14       66.97      4.74 o 
   7 -10   6       64.79       71.87      5.01 o 
  -5  -9   6       79.78       83.82      2.91 o 
  -4  -9   6      238.09      215.92      4.96 o 
  -3  -9   6        0.01       -1.43      1.33 o 
  -2  -9   6        2.01       -0.07      1.67 o 
  -1  -9   6      158.87      170.00      3.83 o 
   0  -9   6        3.76        6.71      1.31 o 
   1  -9   6      170.91      154.61      3.53 o 
   2  -9   6      142.82      138.57      4.74 o 
   3  -9   6       15.56       10.69      1.34 o 
   4  -9   6       35.13       37.24      2.38 o 
   5  -9   6        6.92        6.39      1.56 o 
   6  -9   6        1.32        2.06      2.88 o 
   7  -9   6        1.26       -3.57      2.51 o 
   8  -9   6       21.77       18.90      3.49 o 
  -6  -8   6       22.12       18.37      2.07 o 
  -5  -8   6        3.39        0.25      1.34 o 
  -4  -8   6        0.06       -2.30      1.15 o 
  -3  -8   6      165.22      176.61      4.10 o 
  -2  -8   6       98.09       84.62      2.72 o 
  -1  -8   6       43.00       35.80      2.14 o 
   0  -8   6        3.48        4.03      1.44 o 
   1  -8   6      509.17      492.58      8.02 o 
   2  -8   6        7.72        7.43      1.20 o 
   3  -8   6       95.52       93.99      2.52 o 
   4  -8   6        0.29       -2.03      1.01 o 
   5  -8   6      261.94      267.59      5.86 o 
   6  -8   6      223.39      221.37      6.53 o 
   7  -8   6      418.16      453.14     10.98 o 
   8  -8   6       41.71       42.32      3.64 o 
  -7  -7   6        1.20        3.33      1.60 o 
  -6  -7   6      170.65      168.69      3.95 o 
  -5  -7   6       23.95       27.19      1.84 o 
  -4  -7   6      234.97      218.32      4.64 o 
  -3  -7   6       18.62       26.95      1.70 o 
  -2  -7   6        0.05       -0.99      0.83 o 
  -1  -7   6       23.18       24.07      1.62 o 
   0  -7   6       27.29       32.87      1.56 o 
   1  -7   6      111.78      110.00      2.73 o 
   2  -7   6      222.36      220.53      4.21 o 
   3  -7   6      531.71      505.75      8.06 o 
   4  -7   6       36.49       34.96      3.35 o 
   5  -7   6       26.65       27.25      1.94 o 
   6  -7   6        2.59        2.88      2.00 o 
   7  -7   6       18.93       24.39      3.88 o 
   8  -7   6        2.27       -0.05      2.08 o 
   9  -7   6        0.64        0.43      5.19 o 
  -7  -6   6       77.03       84.16      3.04 o 
  -6  -6   6        1.64        1.77      1.06 o 
  -5  -6   6       11.93       15.33      1.33 o 
  -4  -6   6      429.99      431.50      6.05 o 
  -3  -6   6        6.63       15.13      1.80 o 
  -2  -6   6      123.67      122.33      2.09 o 
  -1  -6   6      393.76      374.12      5.71 o 
   0  -6   6       34.93       48.67      2.70 o 
   1  -6   6     1636.60     1565.57     18.22 o 
   2  -6   6     1953.30     1872.26     22.76 o 
   3  -6   6      565.03      570.24      7.45 o 
   4  -6   6       11.75       10.98      1.47 o 
   5  -6   6      242.49      234.83      5.06 o 
   6  -6   6      106.34       96.95      5.18 o 
   7  -6   6      215.89      210.52      6.40 o 
   8  -6   6      401.18      403.66     10.02 o 
   9  -6   6       64.60       75.94      8.02 o 
  -7  -5   6        1.36        0.10      1.15 o 
  -6  -5   6      129.29      136.86      2.65 o 
  -5  -5   6      214.36      211.32      3.55 o 
  -4  -5   6        4.60        4.29      0.97 o 
  -3  -5   6      442.97      456.12      6.59 o 
  -2  -5   6       14.23        9.77      0.73 o 
  -1  -5   6      100.33       98.40      1.58 o 
   0  -5   6      959.84      911.03     11.54 o 
   1  -5   6     1989.56     1946.56     20.85 o 
   2  -5   6       73.40       89.17      1.48 o 
   3  -5   6     2453.96     2331.10     25.69 o 
   4  -5   6       77.77       67.64      1.85 o 
   5  -5   6      913.21      839.73     14.40 o 
   6  -5   6      539.97      500.33     11.64 o 
   7  -5   6        0.31        0.94      1.75 o 
   8  -5   6        0.02       -0.51      1.52 o 
   9  -5   6      122.54      132.30      8.15 o 
  -8  -4   6       12.46       22.83      1.91 o 
  -7  -4   6       23.38       36.58      2.57 o 
  -6  -4   6       68.18       66.22      2.00 o 
  -5  -4   6        1.04        0.81      0.81 o 
  -4  -4   6      268.10      272.12      3.85 o 
  -3  -4   6      771.82      769.41      8.97 o 
  -2  -4   6       44.75       48.35      1.09 o 
  -1  -4   6     1148.28     1096.99     11.49 o 
   0  -4   6      276.98      283.03      3.83 o 
   1  -4   6     1202.24     1123.82     13.29 o 
   2  -4   6      194.51      231.49      3.37 o 
   3  -4   6       61.65       55.31      1.26 o 
   4  -4   6       21.19       21.89      1.02 o 
   5  -4   6        0.38       -0.56      0.92 o 
   6  -4   6        6.38        0.14      1.18 o 
   7  -4   6        5.34        5.81      1.54 o 
   8  -4   6      357.07      350.27      9.21 o 
   9  -4   6        0.04       -4.97      2.91 o 
  10  -4   6       63.36       70.80      4.54 o 
  -8  -3   6       23.62       33.28      2.83 o 
  -7  -3   6        6.68        5.76      1.16 o 
  -6  -3   6       13.10       18.40      1.35 o 
  -5  -3   6       40.93       41.57      1.88 o 
  -4  -3   6      274.51      272.62      3.60 o 
  -3  -3   6      118.03      114.87      2.55 o 
  -2  -3   6       26.08       26.82      1.03 o 
  -1  -3   6       62.38       66.55      1.12 o 
   0  -3   6      140.44      146.51      1.89 o 
   1  -3   6       92.73      100.57      1.47 o 
   2  -3   6     1345.01     1380.59     14.86 o 
   3  -3   6      984.44      920.29     10.70 o 
   4  -3   6     1784.86     1698.13     19.22 o 
   5  -3   6      235.36      192.57      3.96 o 
   6  -3   6        2.87        2.29      1.08 o 
   7  -3   6       50.41       45.16      4.17 o 
   8  -3   6      113.49      112.80      4.77 o 
   9  -3   6        8.96       11.59      2.41 o 
  10  -3   6       39.59       48.79      3.65 o 
  -8  -2   6      106.24      121.73      2.94 o 
  -7  -2   6       62.82       60.44      1.94 o 
  -6  -2   6      269.81      274.66      4.20 o 
  -5  -2   6      205.57      208.46      3.33 o 
  -4  -2   6      123.69      134.86      2.16 o 
  -3  -2   6      119.40      138.56      2.53 o 
  -2  -2   6       81.88       80.87      1.30 o 
  -1  -2   6      631.19      587.14      5.85 o 
   0  -2   6      455.14      447.41      4.95 o 
   1  -2   6      805.17      776.08      7.41 o 
   2  -2   6      693.56      661.58      6.97 o 
   3  -2   6       14.94        4.69      0.49 o 
   4  -2   6       61.57       65.99      1.35 o 
   5  -2   6        7.27        7.12      0.85 o 
   6  -2   6      200.09      181.57      3.96 o 
   7  -2   6       38.17       30.65      2.38 o 
   8  -2   6      335.68      324.89      8.67 o 
   9  -2   6       81.54       79.96      4.45 o 
  10  -2   6       71.01       70.83      5.73 o 
  -8  -1   6        3.86        7.16      1.56 o 
  -7  -1   6       16.78       18.00      1.37 o 
  -6  -1   6      181.95      182.70      3.15 o 
  -5  -1   6        0.35        0.54      0.74 o 
  -4  -1   6      571.40      540.30      6.11 o 
  -3  -1   6      470.78      453.82      4.96 o 
  -2  -1   6        0.79       -0.63      0.31 o 
  -1  -1   6      131.02      137.68      2.09 o 
   0  -1   6      205.03      247.34      3.08 o 
   1  -1   6     1236.28     1358.21     12.62 o 
   2  -1   6     1001.64     1020.05     10.45 o 
   3  -1   6      656.08      657.07      7.31 o 
   4  -1   6       80.99       61.32      2.50 o 
   5  -1   6      107.81      122.15      2.49 o 
   6  -1   6      816.39      805.85     11.39 o 
   7  -1   6        7.14        3.64      1.71 o 
   8  -1   6       18.60       23.52      3.48 o 
   9  -1   6      126.44      133.62      5.01 o 
  10  -1   6      133.46      129.30      4.48 o 
  -8   0   6        9.78        8.59      1.62 o 
  -7   0   6       20.14       23.30      1.64 o 
  -6   0   6        2.50        2.38      0.89 o 
  -5   0   6      632.96      648.33      7.98 o 
  -4   0   6      197.99      194.01      2.82 o 
  -3   0   6      356.35      378.08      4.22 o 
  -2   0   6       91.19       93.29      1.38 o 
  -1   0   6     1741.89     1713.43     17.53 o 
   0   0   6       95.01      117.31      2.48 o 
   1   0   6     2243.90     2387.74     22.67 o 
   2   0   6       53.33       44.33      0.95 o 
   3   0   6      206.95      259.45      3.53 o 
   4   0   6       84.95       75.20      1.46 o 
   5   0   6        2.99        2.74      0.58 o 
   6   0   6        7.09        9.20      1.05 o 
   7   0   6      505.76      482.94      9.33 o 
   8   0   6      784.53      770.24     16.03 o 
   9   0   6        1.67       -1.92      1.95 o 
  10   0   6       20.13       22.65      2.65 o 
  -8   1   6        5.52        7.23      2.02 o 
  -7   1   6        0.37       -0.57      0.97 o 
  -6   1   6        5.23        5.30      1.13 o 
  -5   1   6       41.33       38.93      1.37 o 
  -4   1   6      655.29      648.92      7.05 o 
  -3   1   6      348.33      351.01      3.93 o 
  -2   1   6        2.55        4.56      0.53 o 
  -1   1   6      131.29      126.72      1.69 o 
   0   1   6        7.27       12.85      0.52 o 
   1   1   6        1.99        5.45      0.37 o 
   2   1   6      752.02      768.75      7.17 o 
   3   1   6       17.78       20.73      0.66 o 
   4   1   6     1459.51     1375.34     15.97 o 
   5   1   6       87.33       82.92      1.63 o 
   6   1   6     2165.95     2014.09     24.75 o 
   7   1   6      213.83      216.42      4.56 o 
   8   1   6       70.62       79.32      2.97 o 
   9   1   6       25.28       26.50      2.56 o 
  10   1   6        3.28        5.49      2.07 o 
  -8   2   6        5.15        5.73      1.89 o 
  -7   2   6       93.37      101.65      3.04 o 
  -6   2   6        4.44        1.61      1.22 o 
  -5   2   6       16.39       13.26      1.18 o 
  -4   2   6       10.88       12.43      0.87 o 
  -3   2   6       14.83       18.43      0.86 o 
  -2   2   6       11.00       14.24      0.70 o 
  -1   2   6       37.23       40.01      0.86 o 
   0   2   6      149.51      126.31      1.77 o 
   1   2   6       85.31       91.99      1.33 o 
   2   2   6     2222.86     2223.15     19.97 o 
   3   2   6      201.20      184.90      2.36 o 
   4   2   6        1.29        3.33      0.48 o 
   5   2   6      428.19      407.83      5.47 o 
   6   2   6        7.12        5.70      1.10 o 
   7   2   6       46.70       42.10      2.43 o 
   8   2   6      178.24      180.51      4.13 o 
   9   2   6      137.49      145.19      3.44 o 
  10   2   6       49.45       53.88      2.89 o 
  -8   3   6      221.77      217.38      7.63 o 
  -7   3   6       32.00       39.20      2.59 o 
  -6   3   6       58.36       57.62      2.21 o 
  -5   3   6        6.76        7.50      1.63 o 
  -4   3   6       55.99       54.07      1.40 o 
  -3   3   6       12.21       12.84      1.04 o 
  -2   3   6     1315.97     1303.56     15.09 o 
  -1   3   6        9.33        4.46      0.44 o 
   0   3   6      138.58      134.14      1.96 o 
   1   3   6      926.72     1001.26     10.04 o 
   2   3   6      229.85      284.02      2.99 o 
   3   3   6       66.00       66.60      1.30 o 
   4   3   6      613.95      578.29      6.27 o 
   5   3   6      401.95      369.12      4.50 o 
   6   3   6      518.03      506.31      7.13 o 
   7   3   6      769.37      731.93     10.52 o 
   8   3   6       94.01      101.29      2.52 o 
   9   3   6       39.35       42.38      2.29 o 
  10   3   6       11.78       11.20      2.06 o 
  -8   4   6        5.21        0.89      1.81 o 
  -7   4   6      212.29      226.93      5.24 o 
  -6   4   6        0.01       -0.64      1.07 o 
  -5   4   6        0.28       -0.07      0.87 o 
  -4   4   6       10.57        9.92      1.13 o 
  -3   4   6      584.74      526.92      6.68 o 
  -2   4   6       24.91       33.58      1.09 o 
  -1   4   6      771.24      816.45      8.08 o 
   0   4   6        6.19        5.65      0.54 o 
   1   4   6     1000.57     1039.11      9.63 o 
   2   4   6      403.00      408.74      3.89 o 
   3   4   6       12.22       11.96      0.60 o 
   4   4   6      200.09      187.07      2.53 o 
   5   4   6      875.09      830.76      9.69 o 
   6   4   6       64.88       77.90      2.27 o 
   7   4   6       12.96       10.73      1.44 o 
   8   4   6      309.31      318.92      5.22 o 
   9   4   6       94.00       90.09      2.57 o 
  10   4   6        0.77        6.04      2.38 o 
  -8   5   6       10.62        9.50      2.35 o 
  -7   5   6       16.40       13.62      1.87 o 
  -6   5   6       65.44       69.84      2.41 o 
  -5   5   6        6.35        2.17      1.23 o 
  -4   5   6       15.59       20.04      2.26 o 
  -3   5   6       17.30       24.28      1.10 o 
  -2   5   6     1049.06     1033.69     11.48 o 
  -1   5   6      399.63      452.09      4.93 o 
   0   5   6     1008.94      983.29     11.12 o 
   1   5   6       39.22       88.30      3.39 o 
   2   5   6       65.61       68.87      1.05 o 
   3   5   6        5.11        5.32      0.46 o 
   4   5   6       99.17      109.62      1.61 o 
   5   5   6       78.32       68.13      1.74 o 
   6   5   6      118.24      113.00      2.78 o 
   7   5   6      111.26      109.85      2.65 o 
   8   5   6      115.78      114.14      2.86 o 
   9   5   6       11.59       11.29      1.90 o 
  10   5   6        0.81        0.80      1.40 o 
  -8   6   6       12.99       14.66      2.58 o 
  -7   6   6       65.03       63.95      2.81 o 
  -6   6   6        1.72        2.25      1.31 o 
  -5   6   6       84.90       69.58      2.67 o 
  -4   6   6      242.52      238.32      5.17 o 
  -3   6   6      317.63      295.18      4.53 o 
  -2   6   6      114.68      115.96      1.98 o 
  -1   6   6       26.48       29.63      1.08 o 
   0   6   6        0.48       -0.42      0.40 o 
   1   6   6      450.66      455.69      5.02 o 
   2   6   6      413.44      413.22      4.08 o 
   3   6   6      195.67      197.02      2.60 o 
   4   6   6      296.18      275.37      3.40 o 
   5   6   6      613.87      618.92      7.69 o 
   6   6   6        1.01        0.78      1.04 o 
   7   6   6        5.29        1.93      1.64 o 
   8   6   6        2.33        1.91      1.28 o 
   9   6   6       40.60       45.66      2.45 o 
  -8   7   6       15.50       11.19      2.94 o 
  -7   7   6        3.08        3.43      1.71 o 
  -6   7   6        5.72        4.50      1.45 o 
  -5   7   6      208.73      194.46      4.77 o 
  -4   7   6       13.72       18.18      2.81 o 
  -3   7   6       41.94       43.12      1.53 o 
  -2   7   6       70.44       66.14      1.69 o 
  -1   7   6      276.08      290.55      4.37 o 
   0   7   6       60.71       50.97      1.24 o 
   1   7   6      897.17      968.85     10.90 o 
   2   7   6      247.75      254.68      3.20 o 
   3   7   6       70.08       60.92      1.25 o 
   4   7   6        6.85       10.83      0.81 o 
   5   7   6        2.77        5.96      1.02 o 
   6   7   6       10.98        5.96      1.27 o 
   7   7   6        0.79       -0.44      1.21 o 
   8   7   6       26.57       35.52      2.18 o 
   9   7   6       99.28       98.65      3.09 o 
  -7   8   6        0.99       -0.50      2.10 o 
  -6   8   6       78.63       70.47      2.94 o 
  -5   8   6       50.67       41.38      2.99 o 
  -4   8   6      319.09      320.96      5.30 o 
  -3   8   6        0.32        0.88      0.78 o 
  -2   8   6        1.67        0.76      1.00 o 
  -1   8   6        8.36        8.74      0.84 o 
   0   8   6      324.27      295.60      3.92 o 
   1   8   6      914.76      906.28     10.33 o 
   2   8   6      530.16      533.11      6.51 o 
   3   8   6     1056.38      986.00      9.75 o 
   4   8   6       87.06       81.84      1.75 o 
   5   8   6      283.59      274.26      4.58 o 
   6   8   6       99.04       93.92      2.54 o 
   7   8   6       77.02       73.67      2.58 o 
   8   8   6       28.70       28.66      2.18 o 
   9   8   6        5.37        5.39      1.74 o 
  -7   9   6       10.90        9.73      2.41 o 
  -6   9   6       39.03       41.21      3.32 o 
  -5   9   6       78.45       64.42      2.86 o 
  -4   9   6      237.28      209.55      4.88 o 
  -3   9   6      281.95      285.90      6.87 o 
  -2   9   6       49.90       46.08      1.83 o 
  -1   9   6        5.20        7.79      1.07 o 
   0   9   6        1.57        1.00      0.73 o 
   1   9   6      320.89      337.48      5.53 o 
   2   9   6       72.72       54.10      1.72 o 
   3   9   6        2.28        2.01      0.86 o 
   4   9   6      151.50      151.50      2.80 o 
   5   9   6       33.38       33.28      2.03 o 
   6   9   6        8.84        6.71      1.55 o 
   7   9   6       31.90       34.88      2.54 o 
   8   9   6       32.50       40.09      2.74 o 
  -6  10   6       31.12       22.48      2.79 o 
  -5  10   6       12.83        7.08      2.15 o 
  -4  10   6      137.02      117.50      4.96 o 
  -3  10   6        0.07        1.17      2.38 o 
  -2  10   6        4.08        6.34      1.29 o 
  -1  10   6        0.07        0.59      0.86 o 
   0  10   6        0.28       -1.79      0.90 o 
   1  10   6      705.48      714.62     10.44 o 
   2  10   6       14.16       18.59      1.42 o 
   3  10   6     1109.03     1076.91     16.37 o 
   4  10   6        2.26        1.39      1.20 o 
   5  10   6       39.21       40.16      2.73 o 
   6  10   6        1.89        1.87      1.66 o 
   7  10   6      281.35      272.96      6.73 o 
   8  10   6        8.00       10.65      2.34 o 
  -6  11   6        0.09       -0.41      2.03 o 
  -5  11   6        1.59        0.15      1.44 o 
  -4  11   6       72.77       62.15      2.82 o 
  -3  11   6        3.81        6.75      2.47 o 
  -2  11   6       39.35       41.59      2.10 o 
  -1  11   6       99.05      102.74      3.15 o 
   0  11   6       11.96        5.98      1.21 o 
   1  11   6      191.55      196.37      3.87 o 
   2  11   6      187.06      186.73      4.17 o 
   3  11   6       11.61        8.06      1.53 o 
   4  11   6       22.65       25.23      2.92 o 
   5  11   6       39.41       40.70      4.25 o 
   6  11   6      102.31       95.24      3.83 o 
   7  11   6        6.95        8.80      2.33 o 
  -5  12   6      158.66      184.83      5.05 o 
  -4  12   6        0.69       -0.29      1.47 o 
  -3  12   6       80.44       85.27      3.68 o 
  -2  12   6      108.58       97.68      3.81 o 
  -1  12   6      150.58      145.18      3.99 o 
   0  12   6        8.37        7.14      1.43 o 
   1  12   6       61.77       61.52      2.20 o 
   2  12   6       79.61       84.92      2.73 o 
   3  12   6       24.83       25.15      1.88 o 
   4  12   6       63.90       62.44      4.03 o 
   5  12   6       93.80       95.57      5.51 o 
   6  12   6       39.63       42.45      4.67 o 
  -4  13   6       47.29       49.14      4.30 o 
  -3  13   6      135.38      141.96      4.90 o 
  -2  13   6        0.26       -0.96      1.49 o 
  -1  13   6        0.16       -1.04      1.30 o 
   0  13   6       28.80       33.19      2.36 o 
   1  13   6       35.85       32.16      3.20 o 
   2  13   6       24.16       34.40      2.06 o 
   3  13   6      173.30      181.95      4.39 o 
   4  13   6        0.65        1.22      2.15 o 
   5  13   6       54.95       57.26      7.33 o 
   6  13   6       46.01       52.28      5.44 o 
  -3  14   6       53.92       60.30      4.72 o 
  -2  14   6        3.99        4.37      1.83 o 
  -1  14   6      145.62      149.22      4.29 o 
   0  14   6      121.14      123.55      3.97 o 
   1  14   6      359.27      362.21      8.15 o 
   2  14   6        0.30        0.40      1.17 o 
   3  14   6        0.66       -1.31      2.20 o 
   4  14   6      106.27      114.66      6.11 o 
  -1  15   6       33.75       29.12      2.56 o 
   0  15   6       97.07       98.91      3.66 o 
   1  15   6       37.42       37.35      2.77 o 
   2  15   6       11.96       11.39      1.93 o 
   3  15   6       21.15       20.09      2.20 o 
   1 -13   7        0.09       -0.41      2.20 o 
   2 -13   7       37.62       44.11      2.45 o 
  -2 -12   7       12.90       16.04      3.92 o 
  -1 -12   7       56.74       62.10      4.56 o 
   0 -12   7       24.24       29.20      2.54 o 
   1 -12   7        0.29       -1.53      1.51 o 
   2 -12   7      399.97      418.49      7.38 o 
   3 -12   7       11.53       11.10      2.34 o 
   4 -12   7        6.87        5.10      2.14 o 
  -3 -11   7        0.16       -1.79      1.90 o 
  -2 -11   7       82.92       96.76      3.74 o 
  -1 -11   7      313.64      290.49      5.88 o 
   0 -11   7      298.99      296.94      6.54 o 
   1 -11   7      160.99      170.04      4.49 o 
   2 -11   7       33.81       38.25      3.82 o 
   3 -11   7       26.74       24.19      2.57 o 
   4 -11   7        7.71        5.18      1.90 o 
   5 -11   7        0.16       -1.53      4.01 o 
   6 -11   7       35.85       44.46      7.20 o 
  -4 -10   7       77.82       78.64      5.08 o 
  -3 -10   7      109.60       99.61      4.28 o 
  -2 -10   7       58.25       53.38      2.85 o 
  -1 -10   7        9.37        5.76      1.89 o 
   0 -10   7      106.04      126.61      4.19 o 
   1 -10   7      169.35      176.28      4.05 o 
   2 -10   7       37.67       42.89      2.17 o 
   3 -10   7       86.76       83.22      2.63 o 
   4 -10   7        4.75        3.10      1.58 o 
   5 -10   7        2.06       -3.44      2.49 o 
   6 -10   7        5.59        5.78      2.73 o 
   7 -10   7      101.73      104.24      5.58 o 
  -5  -9   7       75.20       66.62      3.35 o 
  -4  -9   7       73.60       74.77      3.34 o 
  -3  -9   7       26.39       26.89      2.50 o 
  -2  -9   7       97.10      107.73      3.64 o 
  -1  -9   7      151.82      136.86      3.48 o 
   0  -9   7      621.61      611.41      9.93 o 
   1  -9   7      168.13      163.90      3.75 o 
   2  -9   7      111.13      105.46      2.89 o 
   3  -9   7       21.07       18.96      1.62 o 
   4  -9   7       43.87       40.31      1.98 o 
   5  -9   7       72.82       71.09      4.29 o 
   6  -9   7        8.87       10.49      2.50 o 
   7  -9   7       21.90       17.76      3.22 o 
  -6  -8   7      104.22      113.73      3.43 o 
  -5  -8   7       14.58       13.19      1.92 o 
  -4  -8   7        7.77       10.43      2.03 o 
  -3  -8   7        2.63        0.81      1.52 o 
  -2  -8   7       42.16       47.43      2.60 o 
  -1  -8   7      268.06      269.02      5.21 o 
   0  -8   7        0.02       -1.87      1.01 o 
   1  -8   7        7.88        4.56      1.24 o 
   2  -8   7      202.25      212.27      4.28 o 
   3  -8   7       23.32       25.72      1.91 o 
   4  -8   7      359.96      365.00      5.83 o 
   5  -8   7       55.71       58.00      3.32 o 
   6  -8   7        4.20        5.28      2.09 o 
   7  -8   7       45.50       55.55      3.94 o 
   8  -8   7        0.22       -0.16      2.93 o 
  -6  -7   7        0.13       -2.20      1.40 o 
  -5  -7   7       26.91       21.69      1.79 o 
  -4  -7   7        0.36        0.51      1.22 o 
  -3  -7   7       71.26       75.96      3.01 o 
  -2  -7   7      246.39      252.83      4.94 o 
  -1  -7   7       95.96       91.16      2.61 o 
   0  -7   7      466.11      458.65      7.61 o 
   1  -7   7       77.22       77.45      2.36 o 
   2  -7   7      162.10      152.83      3.05 o 
   3  -7   7        8.06        5.25      0.99 o 
   4  -7   7        5.26        4.68      1.06 o 
   5  -7   7       56.92       56.60      3.99 o 
   6  -7   7        6.01        2.62      1.88 o 
   7  -7   7       63.58       61.73      4.19 o 
   8  -7   7       19.70       24.10      3.07 o 
  -6  -6   7       17.51       15.49      1.63 o 
  -5  -6   7       41.26       44.68      2.03 o 
  -4  -6   7      816.92      831.61     10.56 o 
  -3  -6   7       82.34       77.47      2.02 o 
  -2  -6   7      392.17      368.84      5.50 o 
  -1  -6   7      833.87      778.63     10.88 o 
   0  -6   7      614.77      563.74      8.12 o 
   1  -6   7       82.19       75.23      2.26 o 
   2  -6   7      137.62      163.23      2.84 o 
   3  -6   7      171.71      180.85      3.03 o 
   4  -6   7      412.06      403.67      6.13 o 
   5  -6   7      619.75      635.99     13.56 o 
   6  -6   7      286.36      273.32      7.26 o 
   7  -6   7      132.49      140.27      8.22 o 
   8  -6   7      234.76      241.51      7.95 o 
   9  -6   7      458.16      462.00     21.61 o 
  -7  -5   7      135.72      123.36      3.41 o 
  -6  -5   7      196.10      193.21      3.55 o 
  -5  -5   7        0.01        0.32      0.99 o 
  -4  -5   7      119.08      115.29      2.52 o 
  -3  -5   7      794.91      786.54      9.83 o 
  -2  -5   7     1446.83     1380.95     14.40 o 
  -1  -5   7      672.20      624.65      8.35 o 
   0  -5   7      439.92      449.86      6.24 o 
   1  -5   7      183.12      169.64      2.83 o 
   2  -5   7        0.75        3.35      1.18 o 
   3  -5   7     2562.17     2527.88     27.87 o 
   4  -5   7      596.47      541.92      7.07 o 
   5  -5   7       44.82       33.79      2.10 o 
   6  -5   7      223.11      207.42      5.89 o 
   7  -5   7      780.80      806.12     21.38 o 
   8  -5   7      297.46      292.10     10.70 o 
   9  -5   7        7.91       10.90      3.20 o 
  -7  -4   7        5.23        5.35      1.51 o 
  -6  -4   7      314.49      315.25      4.85 o 
  -5  -4   7        2.95        0.79      0.97 o 
  -4  -4   7     1214.30     1204.46     14.45 o 
  -3  -4   7       63.73       57.87      1.56 o 
  -2  -4   7      381.03      375.07      4.31 o 
  -1  -4   7      157.88      162.71      2.22 o 
   0  -4   7      251.07      259.57      3.23 o 
   1  -4   7      117.63      119.69      2.03 o 
   2  -4   7      282.48      275.69      3.98 o 
   3  -4   7     1479.65     1431.37     15.33 o 
   4  -4   7      167.64      162.66      2.91 o 
   5  -4   7      125.21      123.17      3.05 o 
   6  -4   7      195.04      166.89      4.30 o 
   7  -4   7      282.77      280.27      6.33 o 
   8  -4   7        1.10        4.35      3.16 o 
   9  -4   7       20.37       20.54      4.44 o 
  -7  -3   7       26.17       35.38      2.04 o 
  -6  -3   7       61.26       62.41      2.43 o 
  -5  -3   7      103.13       96.00      2.04 o 
  -4  -3   7       23.13       22.38      1.17 o 
  -3  -3   7       32.95       40.25      1.91 o 
  -2  -3   7       17.18       17.64      0.80 o 
  -1  -3   7       36.39       25.40      0.78 o 
   0  -3   7      548.04      515.41      5.25 o 
   1  -3   7      715.52      671.63      6.92 o 
   2  -3   7     1475.51     1441.45     15.57 o 
   3  -3   7      848.04      804.97      9.53 o 
   4  -3   7      136.97      121.48      1.95 o 
   5  -3   7      165.21      131.64      2.76 o 
   6  -3   7       92.43       74.05      2.44 o 
   7  -3   7        1.32       -0.51      1.29 o 
   8  -3   7       35.10       38.72      3.63 o 
   9  -3   7      195.79      210.96      8.37 o 
  10  -3   7       41.61       49.04      5.73 o 
  -8  -2   7        2.48        4.16      1.45 o 
  -7  -2   7        0.49        2.42      1.07 o 
  -6  -2   7      177.31      175.42      3.19 o 
  -5  -2   7      261.16      252.09      3.89 o 
  -4  -2   7       45.18       48.53      1.40 o 
  -3  -2   7      228.99      217.23      2.82 o 
  -2  -2   7      628.98      580.86      6.16 o 
  -1  -2   7        8.95        6.02      0.50 o 
   0  -2   7      224.79      224.85      2.68 o 
   1  -2   7      298.53      343.17      3.58 o 
   2  -2   7        0.01       -0.66      0.33 o 
   3  -2   7      551.86      514.89      5.93 o 
   4  -2   7        1.38        1.22      0.65 o 
   5  -2   7      205.54      188.41      3.49 o 
   6  -2   7       18.59       14.77      1.45 o 
   7  -2   7      533.74      509.93      8.85 o 
   8  -2   7        5.19        7.82      2.70 o 
   9  -2   7       46.91       50.90      3.52 o 
  10  -2   7       27.19       31.43      3.50 o 
  -8  -1   7        3.67        0.98      1.62 o 
  -7  -1   7       19.51       25.97      1.58 o 
  -6  -1   7      711.13      723.48      9.08 o 
  -5  -1   7      158.34      150.39      2.73 o 
  -4  -1   7       20.17       19.60      1.04 o 
  -3  -1   7       61.73       64.10      1.33 o 
  -2  -1   7      276.76      280.63      3.50 o 
  -1  -1   7      360.20      407.15      4.85 o 
   0  -1   7      488.48      469.00      5.50 o 
   1  -1   7     1005.85      948.20      9.10 o 
   2  -1   7      116.73      130.07      1.83 o 
   3  -1   7     1074.81     1087.32     11.79 o 
   4  -1   7      126.59      138.98      2.60 o 
   5  -1   7        1.05        0.57      0.77 o 
   6  -1   7       21.40       28.14      1.52 o 
   7  -1   7       21.32       24.94      2.07 o 
   8  -1   7       60.02       66.52      4.17 o 
   9  -1   7      189.67      188.75      6.53 o 
  10  -1   7      117.00      119.31      5.08 o 
  -8   0   7      177.17      206.86      4.74 o 
  -7   0   7       20.31       24.21      1.59 o 
  -6   0   7       27.39       36.05      1.61 o 
  -5   0   7      117.13      114.77      2.30 o 
  -4   0   7        6.12        5.18      0.80 o 
  -3   0   7        0.76        1.11      0.76 o 
  -2   0   7      143.42      134.65      1.93 o 
  -1   0   7        0.21        3.38      0.42 o 
   0   0   7      162.41      156.50      1.86 o 
   1   0   7     1104.01     1181.05     11.12 o 
   2   0   7       17.09       15.13      0.61 o 
   3   0   7      423.47      413.12      5.05 o 
   4   0   7      135.21      131.07      3.47 o 
   5   0   7      717.25      713.95      9.37 o 
   6   0   7      154.94      125.30      2.56 o 
   7   0   7       77.74       79.78      3.05 o 
   8   0   7        0.11        1.56      1.56 o 
   9   0   7        7.60        6.03      2.30 o 
  10   0   7       62.32       60.49      4.14 o 
  -8   1   7       20.39       20.45      2.50 o 
  -7   1   7        0.30        1.03      1.13 o 
  -6   1   7      362.81      383.57      5.69 o 
  -5   1   7      237.17      220.95      3.43 o 
  -4   1   7       81.03       86.06      1.85 o 
  -3   1   7      129.50      115.41      1.85 o 
  -2   1   7       55.13       60.79      1.23 o 
  -1   1   7       30.23       33.16      0.88 o 
   0   1   7     1139.38     1156.23     11.05 o 
   1   1   7     1397.46     1358.98     12.29 o 
   2   1   7       85.97       89.35      1.22 o 
   3   1   7      700.30      716.34      8.73 o 
   4   1   7      486.60      465.13      5.97 o 
   5   1   7       87.38       83.66      1.69 o 
   6   1   7      127.22      135.57      2.73 o 
   7   1   7      162.96      160.93      3.37 o 
   8   1   7      143.41      155.47      4.23 o 
   9   1   7        4.40        0.74      2.22 o 
  10   1   7      315.08      314.41      7.59 o 
  -8   2   7      123.15      135.47      4.32 o 
  -7   2   7       25.67       28.02      2.40 o 
  -6   2   7       11.24       11.02      1.20 o 
  -5   2   7       74.19       73.75      2.31 o 
  -4   2   7        3.20        2.35      0.78 o 
  -3   2   7      230.82      216.15      3.57 o 
  -2   2   7       22.19       28.09      1.25 o 
  -1   2   7      976.86      914.47      9.74 o 
   0   2   7        0.67        0.33      0.47 o 
   1   2   7     1235.07     1286.79     11.33 o 
   2   2   7      102.99      131.14      2.01 o 
   3   2   7       36.23       37.32      0.96 o 
   4   2   7        9.68       10.63      0.64 o 
   5   2   7      131.19      112.32      2.35 o 
   6   2   7      132.09      130.30      2.51 o 
   7   2   7       12.93        8.94      1.15 o 
   8   2   7       64.91       66.76      2.99 o 
   9   2   7      118.00      109.25      4.49 o 
  10   2   7       14.45       17.23      2.95 o 
  -8   3   7       47.29       52.95      3.28 o 
  -7   3   7        0.04       10.96      1.93 o 
  -6   3   7       14.60       19.21      1.92 o 
  -5   3   7      246.21      255.39      6.61 o 
  -4   3   7      176.41      191.39      3.37 o 
  -3   3   7      843.81      838.36     10.18 o 
  -2   3   7       60.64       52.75      1.33 o 
  -1   3   7       41.84       43.97      1.09 o 
   0   3   7      224.07      260.48      3.34 o 
   1   3   7      591.08      634.78      6.34 o 
   2   3   7      200.56      198.13      4.12 o 
   3   3   7     1469.19     1383.25     13.11 o 
   4   3   7      217.33      202.61      2.70 o 
   5   3   7       31.09       32.25      1.25 o 
   6   3   7       12.57        8.66      1.39 o 
   7   3   7      216.21      213.56      4.44 o 
   8   3   7        0.29        0.86      1.17 o 
   9   3   7        9.96       10.20      1.65 o 
  10   3   7      170.73      165.48      3.93 o 
  -8   4   7        0.92        1.69      2.02 o 
  -7   4   7      108.81      122.99      3.50 o 
  -6   4   7       21.36       27.00      1.90 o 
  -5   4   7        1.12       -1.64      1.01 o 
  -4   4   7       91.06       85.30      2.18 o 
  -3   4   7      950.65      926.64     11.19 o 
  -2   4   7       22.66       22.25      1.01 o 
  -1   4   7      333.36      310.06      3.76 o 
   0   4   7      426.32      411.79      4.57 o 
   1   4   7     1515.63     1464.69     14.41 o 
   2   4   7      384.13      439.94      4.05 o 
   3   4   7      386.09      379.76      3.72 o 
   4   4   7        0.11        1.84      0.54 o 
   5   4   7        0.08        0.43      0.59 o 
   6   4   7      190.22      179.79      3.60 o 
   7   4   7       24.58       27.82      1.84 o 
   8   4   7      179.31      188.06      3.99 o 
   9   4   7        0.57       -0.06      1.53 o 
  10   4   7      149.19      148.05      3.81 o 
  -8   5   7       12.25       12.59      3.00 o 
  -7   5   7       35.12       42.86      3.05 o 
  -6   5   7        0.00       -1.25      1.28 o 
  -5   5   7      253.37      257.98      7.84 o 
  -4   5   7       16.74       22.73      2.09 o 
  -3   5   7      825.19      817.82     10.56 o 
  -2   5   7       25.96       22.46      1.19 o 
  -1   5   7      222.33      208.22      2.93 o 
   0   5   7       17.34       18.01      0.72 o 
   1   5   7      208.82      208.43      2.52 o 
   2   5   7      396.85      413.97      3.91 o 
   3   5   7      214.31      207.60      2.45 o 
   4   5   7     1056.44      954.48      9.94 o 
   5   5   7      620.63      603.35      7.86 o 
   6   5   7       14.79       16.42      1.48 o 
   7   5   7        1.31        0.20      1.18 o 
   8   5   7        5.24        6.79      1.35 o 
   9   5   7        3.02        0.80      1.33 o 
  10   5   7       78.67       81.85      2.77 o 
  -7   6   7        0.77        3.70      1.92 o 
  -6   6   7        6.29        5.24      1.62 o 
  -5   6   7       24.21       27.71      2.49 o 
  -4   6   7       84.75       84.02      2.85 o 
  -3   6   7        9.67       12.64      1.17 o 
  -2   6   7      105.54      115.94      2.28 o 
  -1   6   7       86.12       81.20      1.57 o 
   0   6   7        0.32        0.02      0.50 o 
   1   6   7      605.11      605.13      6.74 o 
   2   6   7      412.13      393.45      4.28 o 
   3   6   7      366.57      332.72      3.47 o 
   4   6   7       32.62       40.94      1.50 o 
   5   6   7       13.20       13.78      1.11 o 
   6   6   7       17.49       17.17      1.59 o 
   7   6   7        6.67        1.41      1.19 o 
   8   6   7      143.81      142.49      3.48 o 
   9   6   7       40.17       43.93      2.30 o 
  -7   7   7       39.68       42.48     10.09 o 
  -6   7   7        0.58       -0.47      1.49 o 
  -5   7   7       89.46      100.78      3.33 o 
  -4   7   7      306.38      308.93      6.63 o 
  -3   7   7      226.33      209.99      3.80 o 
  -2   7   7        9.93       12.03      1.18 o 
  -1   7   7      990.16      907.73     11.73 o 
   0   7   7       48.40       52.64      1.32 o 
   1   7   7      348.20      361.52      4.64 o 
   2   7   7       51.61       51.99      1.28 o 
   3   7   7       19.55       21.16      0.88 o 
   4   7   7      156.41      162.94      2.80 o 
   5   7   7      660.43      596.61      8.37 o 
   6   7   7       41.41       43.22      2.04 o 
   7   7   7        4.32        2.99      1.26 o 
   8   7   7       48.18       51.85      2.44 o 
   9   7   7       87.43       86.89      2.95 o 
  -7   8   7        6.65        1.50      2.44 o 
  -6   8   7        1.23        3.49      1.55 o 
  -5   8   7       54.14       52.62      2.35 o 
  -4   8   7       56.83       55.80      2.48 o 
  -3   8   7      112.67       97.10      3.15 o 
  -2   8   7        2.40        0.16      0.72 o 
  -1   8   7      345.45      304.97      5.44 o 
   0   8   7       96.79       79.51      1.67 o 
   1   8   7     1307.26     1145.01     12.87 o 
   2   8   7      144.65      165.78      3.97 o 
   3   8   7       21.37       27.51      1.20 o 
   4   8   7       77.57       83.20      2.22 o 
   5   8   7       30.29       27.77      1.82 o 
   6   8   7        0.84        0.89      1.21 o 
   7   8   7      558.40      535.81      8.54 o 
   8   8   7      118.53      112.95      3.28 o 
   9   8   7        0.99       -1.94      1.45 o 
  -6   9   7       59.49       59.49      3.10 o 
  -5   9   7       19.19       25.81      2.47 o 
  -4   9   7      420.59      415.81     10.49 o 
  -3   9   7        6.81        3.39      1.23 o 
  -2   9   7        5.08        1.75      1.04 o 
  -1   9   7      253.72      215.80      4.15 o 
   0   9   7       86.19      105.88      2.07 o 
   1   9   7       95.34       90.43      1.96 o 
   2   9   7        0.22        1.28      0.71 o 
   3   9   7        4.71        7.58      0.95 o 
   4   9   7      116.84      134.14      2.97 o 
   5   9   7      157.98      134.72      3.79 o 
   6   9   7      202.15      211.73      4.50 o 
   7   9   7       98.60      100.59      3.43 o 
   8   9   7      146.00      145.27      4.22 o 
  -6  10   7        1.85        5.87      2.35 o 
  -5  10   7        7.77        5.48      2.15 o 
  -4  10   7       58.44       59.57      3.49 o 
  -3  10   7       28.87       28.98      2.77 o 
  -2  10   7        0.10       -1.28      0.97 o 
  -1  10   7        9.75        5.42      1.25 o 
   0  10   7       52.82       55.13      3.11 o 
   1  10   7      373.64      328.05      5.99 o 
   2  10   7      600.78      586.06      9.62 o 
   3  10   7        1.09        0.98      0.97 o 
   4  10   7       17.18       16.55      2.28 o 
   5  10   7        0.93       -1.17      1.86 o 
   6  10   7      264.55      260.67      5.82 o 
   7  10   7      262.38      249.19      6.59 o 
   8  10   7        4.18        3.79      2.55 o 
  -5  11   7       47.26       47.02      3.71 o 
  -4  11   7      137.74      138.53      4.61 o 
  -3  11   7        8.65        8.94      1.80 o 
  -2  11   7       28.31       31.76      2.10 o 
  -1  11   7       68.86       55.39      2.39 o 
   0  11   7        1.52        1.66      1.15 o 
   1  11   7       39.17       39.90      2.20 o 
   2  11   7       15.88       15.30      1.51 o 
   3  11   7       55.37       57.71      2.30 o 
   4  11   7        9.22       10.92      2.38 o 
   5  11   7      158.39      159.73      6.98 o 
   6  11   7       23.95       23.86      3.31 o 
   7  11   7       79.61       80.08      3.72 o 
  -5  12   7       69.33       70.73      5.39 o 
  -4  12   7       22.45       24.48      2.77 o 
  -3  12   7      133.95      115.77      4.37 o 
  -2  12   7        6.83        7.82      2.89 o 
  -1  12   7      162.75      169.29      5.03 o 
   0  12   7       41.79       41.34      3.71 o 
   1  12   7      273.45      301.71      5.79 o 
   2  12   7      255.36      251.54      6.69 o 
   3  12   7        0.89       -1.99      1.00 o 
   4  12   7       51.69       55.61      3.84 o 
   5  12   7        0.15       -0.34      2.52 o 
   6  12   7       62.38       59.35      7.36 o 
  -4  13   7        9.21        7.31      2.30 o 
  -3  13   7       47.09       57.12      4.46 o 
  -2  13   7       31.38       34.48      3.40 o 
  -1  13   7      180.23      200.15      5.05 o 
   0  13   7      140.97      139.62      4.12 o 
   1  13   7      115.35      136.48      4.07 o 
   2  13   7       46.27       48.18      3.70 o 
   3  13   7       49.22       53.65      2.50 o 
   4  13   7        0.16       -1.45      2.06 o 
   5  13   7       43.18       54.56      5.05 o 
  -3  14   7        9.96        5.77      2.24 o 
  -2  14   7      227.37      218.77      6.53 o 
  -1  14   7      191.23      216.53      5.42 o 
   0  14   7      149.35      149.80      4.44 o 
   1  14   7      132.26      146.90      4.40 o 
   2  14   7       17.70       24.45      2.42 o 
   3  14   7       18.19       17.63      2.46 o 
   4  14   7       22.37       21.99      3.27 o 
  -1  15   7       91.92       92.66      3.46 o 
   0  15   7        8.85        5.47      1.79 o 
   1  15   7        3.16        0.53      1.71 o 
   2  15   7       73.25       71.33      3.25 o 
   0 -12   8       35.57       38.90      2.86 o 
   1 -12   8       96.64       91.72      3.50 o 
   2 -12   8       43.58       48.38      2.55 o 
   3 -12   8        0.95        2.83      1.85 o 
  -2 -11   8      329.19      317.35      7.43 o 
  -1 -11   8      111.80      115.66      4.06 o 
   0 -11   8       64.07       57.71      2.66 o 
   1 -11   8        3.99        3.72      1.62 o 
   2 -11   8       28.39       34.98      2.22 o 
   3 -11   8       20.93       16.46      1.99 o 
   4 -11   8      240.16      263.45      6.82 o 
   5 -11   8      181.38      192.50      7.59 o 
  -3 -10   8       78.02       92.58      4.30 o 
  -2 -10   8        0.59       -0.20      2.09 o 
  -1 -10   8       17.20       14.30      1.92 o 
   0 -10   8        2.91        2.36      1.44 o 
   1 -10   8      129.39      126.51      3.45 o 
   2 -10   8      162.52      183.43      3.78 o 
   3 -10   8      183.19      192.15      4.26 o 
   4 -10   8       30.80       31.16      2.40 o 
   5 -10   8       64.46       64.28      5.55 o 
   6 -10   8      146.04      142.61      6.47 o 
  -4  -9   8       12.09       13.67      3.38 o 
  -3  -9   8        5.77        6.42      2.24 o 
  -2  -9   8      120.20       98.90      3.64 o 
  -1  -9   8       93.48       83.33      2.82 o 
   0  -9   8       74.34       73.16      2.61 o 
   1  -9   8      130.44      127.34      3.33 o 
   2  -9   8       31.82       37.69      1.90 o 
   3  -9   8      134.77      130.32      3.29 o 
   4  -9   8      260.40      285.82      6.27 o 
   5  -9   8       38.11       34.68      4.70 o 
   6  -9   8        0.97       -1.29      1.93 o 
   7  -9   8       25.04       21.27      3.10 o 
  -5  -8   8       21.26       18.61      2.30 o 
  -4  -8   8        1.48        1.49      1.74 o 
  -3  -8   8      119.45      108.00      4.30 o 
  -2  -8   8      121.28      118.38      3.80 o 
  -1  -8   8       22.61       24.82      1.89 o 
   0  -8   8        1.19        2.05      1.22 o 
   1  -8   8       30.08       28.63      1.85 o 
   2  -8   8        2.57        2.66      1.08 o 
   3  -8   8        8.71       10.66      2.01 o 
   4  -8   8        0.10       -0.53      1.06 o 
   5  -8   8       18.59       18.55      2.65 o 
   6  -8   8       42.10       42.49      3.37 o 
   7  -8   8        0.23        2.92      2.26 o 
   8  -8   8      109.87      115.15      5.10 o 
  -5  -7   8      146.35      149.61      3.92 o 
  -4  -7   8        0.65        0.09      1.46 o 
  -3  -7   8       16.23       20.21      2.40 o 
  -2  -7   8        1.02       -0.19      1.44 o 
  -1  -7   8      101.51       95.47      2.79 o 
   0  -7   8       16.88       18.09      2.82 o 
   1  -7   8      106.24       94.60      2.67 o 
   2  -7   8       87.69       83.92      2.26 o 
   3  -7   8       50.45       48.98      1.79 o 
   4  -7   8      309.91      313.11      5.67 o 
   5  -7   8        9.98        6.59      2.03 o 
   6  -7   8       10.00       10.12      2.34 o 
   7  -7   8       17.83       16.58      2.76 o 
   8  -7   8      114.76      111.80      4.95 o 
  -6  -6   8      387.93      382.44      6.25 o 
  -5  -6   8        0.03       -0.14      1.28 o 
  -4  -6   8        6.05        7.03      1.16 o 
  -3  -6   8      178.06      178.79      3.82 o 
  -2  -6   8       68.51       70.96      3.27 o 
  -1  -6   8        0.05       -1.56      0.78 o 
   0  -6   8      276.43      294.75      4.88 o 
   1  -6   8      211.28      210.07      4.48 o 
   2  -6   8     2133.39     2088.03     25.13 o 
   3  -6   8      219.12      221.36      3.58 o 
   4  -6   8       54.87       45.14      1.69 o 
   5  -6   8       14.37       14.50      2.21 o 
   6  -6   8       79.22       70.92      3.58 o 
   7  -6   8        0.06       -2.83      1.64 o 
   8  -6   8       32.78       41.71      4.27 o 
   9  -6   8        6.14       13.15      4.70 o 
  -6  -5   8       24.53       28.03      1.69 o 
  -5  -5   8      249.59      252.90      4.20 o 
  -4  -5   8       63.90       72.18      2.08 o 
  -3  -5   8        6.65        7.39      1.11 o 
  -2  -5   8       12.25       18.29      1.56 o 
  -1  -5   8       13.02       14.95      1.23 o 
   0  -5   8      544.73      527.58      7.73 o 
   1  -5   8      774.14      712.91      9.12 o 
   2  -5   8      154.80      153.98      2.75 o 
   3  -5   8      553.41      544.78      6.75 o 
   4  -5   8      844.50      827.89     10.66 o 
   5  -5   8      134.33      151.28      3.47 o 
   6  -5   8        3.77        0.28      1.62 o 
   7  -5   8      140.89      134.43      4.19 o 
   8  -5   8       54.50       68.34      3.36 o 
   9  -5   8      278.18      286.83      8.72 o 
  -7  -4   8      129.15      142.08      3.66 o 
  -6  -4   8      307.17      301.07      5.15 o 
  -5  -4   8       97.70       98.42      2.35 o 
  -4  -4   8        4.67        4.29      1.02 o 
  -3  -4   8       25.84       30.05      2.07 o 
  -2  -4   8       34.05       34.40      1.54 o 
  -1  -4   8        0.69       -0.26      0.80 o 
   0  -4   8      867.93      831.22     11.42 o 
   1  -4   8       28.29       28.20      3.25 o 
   2  -4   8     3665.38     3577.34     39.14 o 
   3  -4   8       25.43       20.67      1.29 o 
   4  -4   8       19.70        9.14      1.30 o 
   5  -4   8        7.17        4.01      1.11 o 
   6  -4   8        0.35       -2.19      1.19 o 
   7  -4   8        6.17        3.09      1.61 o 
   8  -4   8        0.08       -0.38      1.58 o 
   9  -4   8      210.01      214.36      7.27 o 
  -7  -3   8      106.58      111.34      3.19 o 
  -6  -3   8       74.96       69.19      2.26 o 
  -5  -3   8       22.75       23.44      1.37 o 
  -4  -3   8        4.98        4.28      1.05 o 
  -3  -3   8       26.35       28.07      1.27 o 
  -2  -3   8      318.39      290.26      4.12 o 
  -1  -3   8      505.30      458.28      5.08 o 
   0  -3   8       33.55       31.54      0.85 o 
   1  -3   8       15.76       18.26      1.20 o 
   2  -3   8      228.94      208.96      2.72 o 
   3  -3   8      195.98      182.30      2.64 o 
   4  -3   8        0.05       -1.34      0.67 o 
   5  -3   8      219.59      197.43      4.52 o 
   6  -3   8       94.92      113.53      3.48 o 
   7  -3   8      224.44      211.78      5.28 o 
   8  -3   8       69.96       91.52      4.61 o 
   9  -3   8       62.29       70.35      4.92 o 
  -7  -2   8      138.10      136.93      3.58 o 
  -6  -2   8       45.15       47.84      2.68 o 
  -5  -2   8       89.17       98.56      2.44 o 
  -4  -2   8      181.91      177.28      2.89 o 
  -3  -2   8      200.47      198.44      2.73 o 
  -2  -2   8       25.01       27.09      1.23 o 
  -1  -2   8        5.36        2.12      0.46 o 
   0  -2   8       81.60       83.84      1.41 o 
   1  -2   8        0.81        0.21      0.44 o 
   2  -2   8      612.63      571.31      6.24 o 
   3  -2   8      254.02      227.33      2.92 o 
   4  -2   8      361.66      360.84      5.12 o 
   5  -2   8        7.72        6.39      1.22 o 
   6  -2   8        0.63       -0.67      1.28 o 
   7  -2   8       22.99       22.77      2.13 o 
   8  -2   8        0.81        0.15      2.42 o 
   9  -2   8      164.61      172.63      6.41 o 
  10  -2   8        5.21        1.41      2.38 o 
  -7  -1   8      196.63      215.49      4.78 o 
  -6  -1   8       26.19       26.90      1.65 o 
  -5  -1   8       11.80       10.48      1.22 o 
  -4  -1   8       63.83       71.12      1.78 o 
  -3  -1   8       22.44       25.00      1.01 o 
  -2  -1   8      131.42      124.96      2.72 o 
  -1  -1   8      203.31      201.81      2.66 o 
   0  -1   8      871.15      856.77      8.66 o 
   1  -1   8       43.36       39.39      0.86 o 
   2  -1   8       38.35       30.91      0.88 o 
   3  -1   8       33.33       29.73      0.91 o 
   4  -1   8      509.13      474.77      6.54 o 
   5  -1   8       29.40       30.53      1.50 o 
   6  -1   8       74.88       83.08      2.06 o 
   7  -1   8      419.33      437.50      7.59 o 
   8  -1   8      170.94      155.92      5.72 o 
   9  -1   8       91.21       86.60      4.19 o 
  10  -1   8        8.63        9.72      2.72 o 
  -7   0   8       54.32       55.42      3.08 o 
  -6   0   8      119.11      114.20      2.89 o 
  -5   0   8       65.67       58.28      2.22 o 
  -4   0   8      207.54      209.54      3.54 o 
  -3   0   8        1.16        0.15      0.57 o 
  -2   0   8      205.08      199.68      2.71 o 
  -1   0   8       12.68       19.61      0.78 o 
   0   0   8       14.05       15.83      0.76 o 
   1   0   8       25.95       27.34      0.73 o 
   2   0   8      234.53      228.78      2.74 o 
   3   0   8      115.27       96.98      1.51 o 
   4   0   8     1282.71     1207.46     15.10 o 
   5   0   8      670.69      588.42      8.00 o 
   6   0   8       53.65       42.99      1.81 o 
   7   0   8        7.69        7.75      1.44 o 
   8   0   8        7.78        5.56      2.67 o 
   9   0   8       39.75       47.42      3.78 o 
  10   0   8       26.10       25.81      3.45 o 
  -7   1   8      126.49      143.15      3.67 o 
  -6   1   8        3.35        2.25      1.13 o 
  -5   1   8       14.23       16.33      1.49 o 
  -4   1   8       10.92       10.82      1.10 o 
  -3   1   8        6.90        5.96      0.88 o 
  -2   1   8       47.65       50.39      1.15 o 
  -1   1   8      104.60      116.36      1.73 o 
   0   1   8      192.04      180.51      2.22 o 
   1   1   8      427.14      391.03      3.81 o 
   2   1   8      157.76      153.05      1.95 o 
   3   1   8       52.69       57.17      1.37 o 
   4   1   8     1151.35     1084.73     13.69 o 
   5   1   8      365.00      354.07      5.29 o 
   6   1   8      314.13      319.01      4.98 o 
   7   1   8      527.42      553.00      9.31 o 
   8   1   8        0.99       -2.54      1.27 o 
   9   1   8      468.30      449.65     10.91 o 
  10   1   8       33.42       49.56      3.83 o 
  -7   2   8       13.90       13.83      2.48 o 
  -6   2   8        3.43        2.16      1.14 o 
  -5   2   8        1.92        0.68      1.01 o 
  -4   2   8      123.44      119.37      2.51 o 
  -3   2   8        9.26        8.49      1.02 o 
  -2   2   8      396.69      385.80      4.36 o 
  -1   2   8      282.95      278.98      3.29 o 
   0   2   8      149.38      165.79      2.00 o 
   1   2   8        0.49        0.26      0.45 o 
   2   2   8      122.94      124.22      1.62 o 
   3   2   8      803.48      753.76      7.96 o 
   4   2   8       81.91       88.38      1.55 o 
   5   2   8     1595.26     1494.44     17.32 o 
   6   2   8      237.46      197.38      3.60 o 
   7   2   8      126.91      136.52      3.25 o 
   8   2   8       57.21       52.71      2.47 o 
   9   2   8       64.32       63.66      4.76 o 
  10   2   8        0.34        1.33      1.86 o 
  -7   3   8        3.52        2.14      1.93 o 
  -6   3   8       18.04       22.42      2.06 o 
  -5   3   8       86.64       90.99      2.66 o 
  -4   3   8      242.03      238.36      4.60 o 
  -3   3   8      396.88      372.36      5.12 o 
  -2   3   8      187.42      170.77      2.61 o 
  -1   3   8      118.83      127.49      2.09 o 
   0   3   8      200.44      180.83      2.60 o 
   1   3   8        3.80        5.88      0.54 o 
   2   3   8       65.39       89.75      3.26 o 
   3   3   8     1479.85     1468.79     14.17 o 
   4   3   8        3.63        1.85      0.60 o 
   5   3   8       38.37       40.95      1.40 o 
   6   3   8       56.87       56.72      1.75 o 
   7   3   8      972.03      954.68     13.62 o 
   8   3   8        4.65        5.16      1.52 o 
   9   3   8      156.03      146.09      6.72 o 
  10   3   8        0.02       -0.31      1.51 o 
  -7   4   8       44.50       49.53      4.18 o 
  -6   4   8        7.47       13.75      2.65 o 
  -5   4   8       24.13       32.97      1.84 o 
  -4   4   8      412.68      404.61      7.56 o 
  -3   4   8       27.80       37.69      1.90 o 
  -2   4   8      305.18      283.04      4.06 o 
  -1   4   8      150.84      139.10      2.12 o 
   0   4   8      136.12      147.41      2.08 o 
   1   4   8      101.81      101.72      1.57 o 
   2   4   8      165.88      159.66      2.17 o 
   3   4   8      417.59      435.07      4.79 o 
   4   4   8      646.28      585.32      6.86 o 
   5   4   8      426.99      422.49      5.48 o 
   6   4   8       27.86       25.78      1.63 o 
   7   4   8      276.72      278.01      5.05 o 
   8   4   8       75.37       82.85      2.69 o 
   9   4   8       96.24       90.64      2.65 o 
  10   4   8       60.82       66.81      3.06 o 
  -7   5   8       96.93      101.29      5.06 o 
  -6   5   8       26.46       28.06      2.73 o 
  -5   5   8       24.18       18.82      2.06 o 
  -4   5   8      141.24      157.94      5.34 o 
  -3   5   8       92.14       98.43      4.32 o 
  -2   5   8       11.19        8.70      1.08 o 
  -1   5   8      522.77      506.95      6.17 o 
   0   5   8       30.78       33.70      1.31 o 
   1   5   8      638.40      676.35      6.58 o 
   2   5   8      168.08      149.52      1.86 o 
   3   5   8     2796.61     2742.15     22.70 o 
   4   5   8      209.77      210.06      2.96 o 
   5   5   8      204.58      201.71      3.03 o 
   6   5   8        5.19        8.19      1.29 o 
   7   5   8       63.13       63.90      2.44 o 
   8   5   8        6.76        5.73      1.55 o 
   9   5   8      131.81      133.52      4.92 o 
  -7   6   8        1.63        4.57      2.64 o 
  -6   6   8        5.90        2.27      1.67 o 
  -5   6   8        3.93        1.61      1.31 o 
  -4   6   8       20.85       24.86      1.66 o 
  -3   6   8      279.60      280.05      4.73 o 
  -2   6   8       14.84       12.88      1.05 o 
  -1   6   8        2.25        1.36      0.65 o 
   0   6   8       28.14       18.22      0.92 o 
   1   6   8       35.65       48.56      1.35 o 
   2   6   8      218.66      206.96      2.66 o 
   3   6   8       44.20       47.65      1.19 o 
   4   6   8        9.05       17.62      1.08 o 
   5   6   8        0.21       -1.29      0.65 o 
   6   6   8        9.50        7.33      1.38 o 
   7   6   8      343.62      345.48      6.06 o 
   8   6   8       43.60       46.99      2.21 o 
   9   6   8       29.09       30.67      2.25 o 
  -7   7   8        5.45        2.22      2.58 o 
  -6   7   8      327.49      340.03     10.52 o 
  -5   7   8       38.59       39.39      2.71 o 
  -4   7   8      105.14       88.78      2.70 o 
  -3   7   8      159.05      143.04      3.07 o 
  -2   7   8       18.54       19.81      1.48 o 
  -1   7   8      438.30      417.83      5.88 o 
   0   7   8      174.05      181.59      2.78 o 
   1   7   8      304.35      324.57      4.32 o 
   2   7   8      102.64       85.48      1.79 o 
   3   7   8     1099.34     1032.86     10.69 o 
   4   7   8      103.23       97.61      2.09 o 
   5   7   8      189.17      158.99      3.28 o 
   6   7   8        2.99        3.28      0.94 o 
   7   7   8        1.47       -0.02      1.21 o 
   8   7   8       89.84       84.53      2.84 o 
   9   7   8      141.72      140.99      3.70 o 
  -6   8   8      155.44      153.39      4.06 o 
  -5   8   8       38.55       42.80      2.51 o 
  -4   8   8        7.87        7.63      1.34 o 
  -3   8   8        3.13        3.93      1.17 o 
  -2   8   8        4.83        5.01      1.21 o 
  -1   8   8      398.80      320.36      5.11 o 
   0   8   8      162.20      141.89      2.52 o 
   1   8   8      131.42      127.47      3.17 o 
   2   8   8      212.17      199.87      3.10 o 
   3   8   8       15.57       16.34      1.11 o 
   4   8   8      161.79      150.57      3.14 o 
   5   8   8      668.38      569.31     14.15 o 
   6   8   8       10.82       16.42      1.71 o 
   7   8   8       61.59       63.36      2.89 o 
   8   8   8       35.08       37.03      3.01 o 
   9   8   8        8.79        5.69      1.96 o 
  -6   9   8      278.61      259.12      6.36 o 
  -5   9   8       90.10       90.23      3.48 o 
  -4   9   8        0.27        1.85      1.80 o 
  -3   9   8       36.20       33.00      5.52 o 
  -2   9   8       27.43       22.13      1.39 o 
  -1   9   8        1.85        1.02      0.89 o 
   0   9   8      254.95      247.85      3.94 o 
   1   9   8        4.31        5.72      0.92 o 
   2   9   8      369.62      321.88      4.92 o 
   3   9   8      693.98      638.18      8.64 o 
   4   9   8      176.24      162.37      3.86 o 
   5   9   8      114.43      114.97      3.56 o 
   6   9   8       12.74       14.16      1.75 o 
   7   9   8        2.13        5.32      1.82 o 
   8   9   8       12.25       12.56      2.19 o 
  -6  10   8       21.92       17.38      2.78 o 
  -5  10   8       15.44       13.60      3.47 o 
  -4  10   8       33.90       39.53      3.18 o 
  -3  10   8        0.48        0.45      1.23 o 
  -2  10   8       13.04       16.20      1.47 o 
  -1  10   8        1.62        3.20      1.18 o 
   0  10   8       39.84       31.50      1.98 o 
   1  10   8      137.63      118.12      3.05 o 
   2  10   8       60.82       69.01      3.00 o 
   3  10   8       16.78       16.30      2.02 o 
   4  10   8       92.73       83.68      3.37 o 
   5  10   8       12.13        8.86      3.47 o 
   6  10   8      335.97      335.52      7.81 o 
   7  10   8        0.50        1.15      1.90 o 
   8  10   8       57.97       54.37      3.57 o 
  -5  11   8       95.33      102.10      4.72 o 
  -4  11   8        1.40       -0.70      1.94 o 
  -3  11   8       91.76       82.94      3.08 o 
  -2  11   8        1.03       -0.30      1.14 o 
  -1  11   8       33.91       38.42      2.74 o 
   0  11   8        8.87        5.41      1.34 o 
   1  11   8       11.93       13.71      1.42 o 
   2  11   8      118.86      129.31      3.35 o 
   3  11   8       42.59       47.08      2.84 o 
   4  11   8      121.59      127.31      4.25 o 
   5  11   8       80.46       70.45      6.19 o 
   6  11   8       78.06       74.80      6.14 o 
   7  11   8       20.12       24.29      3.48 o 
  -4  12   8      123.99      132.51      4.22 o 
  -3  12   8       91.03       92.30      3.38 o 
  -2  12   8       53.69       60.56      2.67 o 
  -1  12   8       98.62       91.21      3.87 o 
   0  12   8       33.80       38.90      2.45 o 
   1  12   8       87.43       71.56      2.90 o 
   2  12   8       37.60       35.93      2.01 o 
   3  12   8       59.02       57.37      3.12 o 
   4  12   8        4.02        4.26      2.29 o 
   5  12   8       61.58       57.67      8.61 o 
   6  12   8       86.68       82.80     13.11 o 
  -3  13   8      368.35      377.30      8.06 o 
  -2  13   8        3.77        2.46      1.71 o 
  -1  13   8        3.32        6.17      1.68 o 
   0  13   8        4.73        2.83      1.39 o 
   1  13   8        7.97        6.41      1.66 o 
   2  13   8       21.66       19.83      1.81 o 
   3  13   8      147.88      172.93      5.19 o 
   4  13   8      296.46      332.76      9.32 o 
   5  13   8      170.95      184.03      7.95 o 
  -2  14   8       97.41      110.75      5.05 o 
  -1  14   8        5.81        8.41      1.78 o 
   0  14   8       44.03       43.58      3.02 o 
   1  14   8       49.67       65.60      3.13 o 
   2  14   8      127.60      136.55      3.70 o 
   3  14   8       49.04       59.39      3.46 o 
   4  14   8       30.03       29.94      3.46 o 
   1  15   8       64.30       65.37      3.25 o 
  -1 -11   9       83.06       97.19      5.15 o 
   0 -11   9      192.90      211.58      7.77 o 
   1 -11   9       16.62       18.62      2.13 o 
   2 -11   9      156.26      157.89      4.43 o 
   3 -11   9        7.28        7.89      1.64 o 
   4 -11   9      105.70      105.17      4.03 o 
  -2 -10   9      156.98      158.87      4.94 o 
  -1 -10   9      451.89      480.11      9.78 o 
   0 -10   9       85.90       86.87      3.00 o 
   1 -10   9        8.93        8.95      1.72 o 
   2 -10   9       18.40       17.33      1.79 o 
   3 -10   9       37.85       41.32      2.10 o 
   4 -10   9       73.02       69.55      3.02 o 
   5 -10   9       81.33      100.32      4.56 o 
   6 -10   9        0.55        3.01      2.76 o 
  -3  -9   9       11.70       14.46      3.50 o 
  -2  -9   9        0.17        0.07      1.85 o 
  -1  -9   9      335.63      350.67      6.71 o 
   0  -9   9       26.61       29.32      2.14 o 
   1  -9   9       86.77       92.85      2.94 o 
   2  -9   9      154.04      158.87      3.48 o 
   3  -9   9       13.01       15.78      1.54 o 
   4  -9   9        0.02       -1.53      1.65 o 
   5  -9   9        0.74       -1.91      1.96 o 
   6  -9   9        3.44       -0.01      2.22 o 
   7  -9   9        3.95        1.83      2.46 o 
  -4  -8   9       15.21       17.16      2.79 o 
  -3  -8   9       85.74       90.12      5.91 o 
  -2  -8   9      214.23      218.97      5.60 o 
  -1  -8   9       95.98      110.93      3.24 o 
   0  -8   9        2.90        1.83      1.31 o 
   1  -8   9       49.94       46.39      2.17 o 
   2  -8   9        8.88        3.75      1.54 o 
   3  -8   9        1.13        2.40      1.10 o 
   4  -8   9        0.02       -2.34      1.53 o 
   5  -8   9       60.73       56.67      3.61 o 
   6  -8   9       35.77       40.43      3.51 o 
   7  -8   9       54.85       56.95      3.97 o 
  -5  -7   9       27.30       25.37      2.47 o 
  -4  -7   9       97.66       92.36      4.47 o 
  -3  -7   9       10.08       14.36      2.40 o 
  -2  -7   9       64.52       63.35      2.99 o 
  -1  -7   9       77.95       78.42      2.68 o 
   0  -7   9       29.04       29.91      1.96 o 
   1  -7   9       95.81       95.49      2.75 o 
   2  -7   9        0.01       -1.92      0.96 o 
   3  -7   9      173.20      170.95      3.43 o 
   4  -7   9        8.09        4.95      1.34 o 
   5  -7   9       27.23       25.30      2.12 o 
   6  -7   9        0.06       -3.47      1.73 o 
   7  -7   9        7.16        3.30      2.31 o 
   8  -7   9      151.00      149.33      5.80 o 
  -5  -6   9       89.71       79.23      2.73 o 
  -4  -6   9       79.85       65.79      2.80 o 
  -3  -6   9      116.94      121.25      3.85 o 
  -2  -6   9      558.82      561.14     10.49 o 
  -1  -6   9       75.94       80.79      2.32 o 
   0  -6   9      840.48      818.39     11.54 o 
   1  -6   9       25.98       28.54      1.52 o 
   2  -6   9       80.19       76.81      2.12 o 
   3  -6   9       54.93       51.18      1.64 o 
   4  -6   9        1.82        0.02      1.22 o 
   5  -6   9      210.13      211.84      5.03 o 
   6  -6   9       45.65       49.90      4.44 o 
   7  -6   9      166.38      158.05      5.61 o 
   8  -6   9       34.69       36.02      3.52 o 
  -6  -5   9        4.11        0.35      1.27 o 
  -5  -5   9      211.64      213.85      3.84 o 
  -4  -5   9       61.76       58.91      2.12 o 
  -3  -5   9      155.82      161.17      3.55 o 
  -2  -5   9      356.84      330.26     11.22 o 
  -1  -5   9       76.15       76.24      2.18 o 
   0  -5   9      132.50      140.49      2.74 o 
   1  -5   9      458.46      442.36      5.77 o 
   2  -5   9      152.16      155.78      2.84 o 
   3  -5   9      295.52      285.00      4.06 o 
   4  -5   9        8.27        7.72      1.06 o 
   5  -5   9      579.08      543.20      8.24 o 
   6  -5   9      137.75      123.78      4.60 o 
   7  -5   9       61.64       62.98      3.17 o 
   8  -5   9       13.99       17.91      2.51 o 
   9  -5   9      187.27      204.74      7.32 o 
  -6  -4   9       16.77       10.97      1.82 o 
  -5  -4   9        4.85        4.74      1.14 o 
  -4  -4   9       11.18       11.75      1.18 o 
  -3  -4   9        0.86       -1.28      0.98 o 
  -2  -4   9      219.30      223.86      4.18 o 
  -1  -4   9      798.63      789.27     11.10 o 
   0  -4   9      769.88      758.96     10.64 o 
   1  -4   9     1163.06     1138.71     14.16 o 
   2  -4   9       54.86       50.10      1.45 o 
   3  -4   9        5.29        6.46      0.90 o 
   4  -4   9       20.25       11.69      1.40 o 
   5  -4   9      126.69      108.53      2.57 o 
   6  -4   9       99.41       96.05      5.29 o 
   7  -4   9       32.35       37.57      2.72 o 
   8  -4   9      350.86      349.21      7.84 o 
   9  -4   9        3.31        2.68      3.37 o 
  -6  -3   9        8.32        4.47      1.55 o 
  -5  -3   9        8.05        7.34      1.16 o 
  -4  -3   9        4.65        4.05      0.99 o 
  -3  -3   9      205.67      203.01      3.38 o 
  -2  -3   9      161.92      153.27      3.20 o 
  -1  -3   9       16.94       19.60      1.44 o 
   0  -3   9        0.06       -0.52      0.69 o 
   1  -3   9      281.46      277.65      3.90 o 
   2  -3   9      370.32      356.60      4.72 o 
   3  -3   9      254.57      248.53      3.59 o 
   4  -3   9      213.57      186.57      4.29 o 
   5  -3   9      492.96      472.89      7.17 o 
   6  -3   9      439.34      406.48      7.17 o 
   7  -3   9       11.97       10.60      1.89 o 
   8  -3   9       19.29       21.29      2.40 o 
   9  -3   9       19.54       21.42      3.68 o 
  -7  -2   9       75.13       77.74      2.98 o 
  -6  -2   9       57.68       58.94      2.35 o 
  -5  -2   9        0.14       -1.96      0.99 o 
  -4  -2   9       16.12       18.11      1.25 o 
  -3  -2   9       22.26       16.73      1.58 o 
  -2  -2   9       73.01       66.16      2.15 o 
  -1  -2   9      566.67      557.65      6.35 o 
   0  -2   9       66.32       67.41      1.35 o 
   1  -2   9      353.94      361.54      4.27 o 
   2  -2   9      375.42      334.06      4.00 o 
   3  -2   9      308.61      284.09      3.55 o 
   4  -2   9        0.61       -0.57      0.69 o 
   5  -2   9       53.93       52.00      1.69 o 
   6  -2   9       54.07       49.55      2.16 o 
   7  -2   9       54.13       48.46      3.02 o 
   8  -2   9      415.28      431.51     17.91 o 
   9  -2   9       18.31       24.18      3.77 o 
  -7  -1   9       21.37       23.35      2.21 o 
  -6  -1   9       18.96       13.86      1.59 o 
  -5  -1   9        6.06        4.33      1.14 o 
  -4  -1   9       11.40       12.42      1.11 o 
  -3  -1   9      204.33      219.91      4.22 o 
  -2  -1   9        0.18       -0.16      0.60 o 
  -1  -1   9      152.85      155.75      2.30 o 
   0  -1   9      229.60      218.45      2.66 o 
   1  -1   9        5.15        3.79      0.46 o 
   2  -1   9        6.43        4.52      0.70 o 
   3  -1   9       72.98       85.44      1.85 o 
   4  -1   9      173.95      141.84      2.55 o 
   5  -1   9      341.69      361.13      5.77 o 
   6  -1   9       54.30       56.08      1.85 o 
   7  -1   9       21.75       17.57      1.73 o 
   8  -1   9        0.03        0.13      2.48 o 
   9  -1   9       12.77       12.37      3.32 o 
  10  -1   9       35.45       44.00      4.55 o 
  -7   0   9      195.35      206.40      5.50 o 
  -6   0   9        0.66        1.57      1.19 o 
  -5   0   9      113.88      120.81      2.96 o 
  -4   0   9        0.05       -1.51      0.76 o 
  -3   0   9       46.47       49.76      3.95 o 
  -2   0   9       20.40       20.79      1.09 o 
  -1   0   9      416.83      396.42      4.48 o 
   0   0   9      338.14      320.49      3.57 o 
   1   0   9        6.37        4.43      0.46 o 
   2   0   9       52.01       40.90      1.15 o 
   3   0   9      954.81      920.05     11.07 o 
   4   0   9       53.30       41.56      1.58 o 
   5   0   9        0.22       -1.31      0.79 o 
   6   0   9        1.36       -1.50      0.86 o 
   7   0   9        5.50        2.05      1.33 o 
   8   0   9      424.54      418.06      8.78 o 
   9   0   9      183.85      184.51      5.53 o 
  10   0   9      130.92      122.93      5.25 o 
  -7   1   9        0.99        1.61      1.64 o 
  -6   1   9        2.34        2.80      1.20 o 
  -5   1   9        0.09       -2.01      1.01 o 
  -4   1   9      139.59      129.92      2.94 o 
  -3   1   9      151.78      149.58      3.31 o 
  -2   1   9      334.72      326.73      3.89 o 
  -1   1   9      379.26      372.51      4.43 o 
   0   1   9      137.15      130.71      1.66 o 
   1   1   9      187.28      179.07      2.17 o 
   2   1   9      197.71      180.32      2.18 o 
   3   1   9      425.41      437.77      5.50 o 
   4   1   9       34.37       36.38      1.55 o 
   5   1   9      179.90      187.11      3.40 o 
   6   1   9      230.16      251.62      4.80 o 
   7   1   9       57.01       50.42      2.51 o 
   8   1   9      233.80      215.68      4.97 o 
   9   1   9       73.22       78.98      4.23 o 
  10   1   9      150.17      142.10      5.66 o 
  -7   2   9       95.54      105.70      4.42 o 
  -6   2   9        4.06        1.86      1.57 o 
  -5   2   9      155.83      156.69      3.39 o 
  -4   2   9       10.84       11.47      1.25 o 
  -3   2   9        8.03        5.34      1.11 o 
  -2   2   9      103.47      111.12      2.53 o 
  -1   2   9      396.19      383.36      4.55 o 
   0   2   9       92.12       95.55      1.39 o 
   1   2   9       21.47       27.17      1.46 o 
   2   2   9      855.41      802.22      7.92 o 
   3   2   9      372.14      367.88      4.31 o 
   4   2   9      916.27      853.77     11.13 o 
   5   2   9      111.66      115.93      2.94 o 
   6   2   9        2.27        2.67      1.13 o 
   7   2   9        8.22        5.37      1.68 o 
   8   2   9      242.86      224.99      4.56 o 
   9   2   9      113.07      111.04      3.92 o 
  10   2   9        0.34       -1.32      2.25 o 
  -7   3   9        7.63        8.52      2.45 o 
  -6   3   9      180.06      194.08      4.78 o 
  -5   3   9      321.24      343.07      6.31 o 
  -4   3   9        0.33       -1.26      0.85 o 
  -3   3   9       26.02       15.25      3.02 o 
  -2   3   9        0.19       -0.13      0.63 o 
  -1   3   9      104.80      106.85      1.84 o 
   0   3   9     1348.60     1255.41     14.95 o 
   1   3   9      623.03      572.56      5.60 o 
   2   3   9      134.82      146.69      1.86 o 
   3   3   9      598.27      588.10      6.16 o 
   4   3   9     1130.20     1112.67     12.59 o 
   5   3   9     1117.52     1095.68     14.12 o 
   6   3   9       16.72       20.90      1.63 o 
   7   3   9       74.35       86.96      2.71 o 
   8   3   9       11.68       13.82      1.87 o 
   9   3   9      380.50      364.60      8.05 o 
  10   3   9       99.80       96.75      3.48 o 
  -7   4   9      124.81      140.30      6.09 o 
  -6   4   9      132.66      131.61      4.61 o 
  -5   4   9       14.32       15.52      1.59 o 
  -4   4   9        8.49       10.94      1.30 o 
  -3   4   9       50.59       49.48      1.83 o 
  -2   4   9      252.59      268.84      7.92 o 
  -1   4   9      255.42      245.23      3.28 o 
   0   4   9      357.05      344.69      4.72 o 
   1   4   9      143.34      159.93      5.80 o 
   2   4   9     4503.59     4323.25     40.10 o 
   3   4   9       44.11       54.88      1.46 o 
   4   4   9        7.94        7.02      1.06 o 
   5   4   9        8.28        8.55      1.10 o 
   6   4   9       15.63       18.91      1.39 o 
   7   4   9      402.45      380.25      6.56 o 
   8   4   9      135.01      132.20      4.04 o 
   9   4   9      327.46      334.64      6.71 o 
  -7   5   9       12.13       17.38      4.58 o 
  -6   5   9        2.21        0.16      1.71 o 
  -5   5   9        0.01        0.33      1.39 o 
  -4   5   9       14.18       13.66      1.51 o 
  -3   5   9       23.26       28.43      4.42 o 
  -2   5   9      395.65      389.39      5.59 o 
  -1   5   9      705.04      663.21      7.91 o 
   0   5   9      580.27      573.54      6.95 o 
   1   5   9      539.19      514.27      6.22 o 
   2   5   9      717.43      704.08      6.94 o 
   3   5   9      352.04      375.29      5.72 o 
   4   5   9        1.61        5.34      0.67 o 
   5   5   9        0.28       -0.28      0.75 o 
   6   5   9        1.54        2.22      1.15 o 
   7   5   9      262.31      263.08      5.01 o 
   8   5   9        9.45        8.94      1.70 o 
   9   5   9      164.64      158.66      3.93 o 
  -7   6   9        4.96        3.18      2.72 o 
  -6   6   9       68.57       71.89      4.34 o 
  -5   6   9       32.62       35.76      2.40 o 
  -4   6   9      175.29      173.86      3.90 o 
  -3   6   9      151.88      137.66      3.04 o 
  -2   6   9       58.10       58.62      1.93 o 
  -1   6   9       28.86       32.85      1.34 o 
   0   6   9        0.03       -0.72      0.66 o 
   1   6   9       50.66       55.49      1.52 o 
   2   6   9      208.19      224.54      2.91 o 
   3   6   9     1013.10     1001.50     11.00 o 
   4   6   9        4.71        9.79      0.87 o 
   5   6   9        6.41        1.38      0.85 o 
   6   6   9       85.24       75.85      2.46 o 
   7   6   9        5.34        8.24      1.55 o 
   8   6   9        8.31       10.80      1.57 o 
   9   6   9        7.16        9.65      1.68 o 
  -6   7   9       19.26       18.56      4.30 o 
  -5   7   9        6.22        5.21      1.57 o 
  -4   7   9       10.41        7.46      1.38 o 
  -3   7   9       40.95       42.30      2.27 o 
  -2   7   9      359.64      369.40      6.48 o 
  -1   7   9      167.72      150.10      3.41 o 
   0   7   9      919.73      850.64      9.26 o 
   1   7   9       15.59       20.26      1.03 o 
   2   7   9      524.08      493.72      6.20 o 
   3   7   9       59.89       51.03      1.63 o 
   4   7   9       34.30       28.78      1.47 o 
   5   7   9      111.34      102.43      2.60 o 
   6   7   9        1.81        1.56      1.31 o 
   7   7   9       42.41       45.35      2.10 o 
   8   7   9       52.85       54.08      2.52 o 
   9   7   9       56.39       58.82      2.69 o 
  -6   8   9        7.87       11.23      3.03 o 
  -5   8   9      119.69      120.47      3.50 o 
  -4   8   9       37.99       44.81      2.65 o 
  -3   8   9       73.57       75.57      2.50 o 
  -2   8   9      574.73      526.79      8.72 o 
  -1   8   9        3.54        7.79      1.11 o 
   0   8   9        2.02        1.90      0.79 o 
   1   8   9       61.31       63.01      1.78 o 
   2   8   9      158.02      130.70      2.64 o 
   3   8   9        4.79       17.31      1.43 o 
   4   8   9       53.22       64.24      2.13 o 
   5   8   9        0.34        1.68      1.34 o 
   6   8   9        1.52        1.61      1.35 o 
   7   8   9      210.65      203.01      4.98 o 
   8   8   9      155.70      145.96      4.20 o 
  -6   9   9        4.05        5.82      2.06 o 
  -5   9   9       23.35       22.44      2.40 o 
  -4   9   9      274.88      244.03      6.75 o 
  -3   9   9       69.12       66.27      2.90 o 
  -2   9   9       65.90       67.32      2.41 o 
  -1   9   9       44.82       52.26      1.85 o 
   0   9   9      735.05      625.12      8.41 o 
   1   9   9        4.46       12.14      1.06 o 
   2   9   9       16.80       11.64      1.09 o 
   3   9   9       58.87       56.08      2.16 o 
   4   9   9        0.13       -1.44      1.09 o 
   5   9   9       39.95       32.16      2.24 o 
   6   9   9      194.02      172.36      4.76 o 
   7   9   9      201.78      198.50      4.91 o 
   8   9   9        2.60        1.55      1.84 o 
  -5  10   9      121.75      124.03      4.90 o 
  -4  10   9       13.64       15.47      3.27 o 
  -3  10   9        1.65        1.01      1.69 o 
  -2  10   9      103.59       89.50      2.70 o 
  -1  10   9       67.68       50.72      1.91 o 
   0  10   9       23.34       26.40      1.77 o 
   1  10   9        1.03        1.16      0.94 o 
   2  10   9        2.93        2.23      1.00 o 
   3  10   9       64.80       67.36      2.65 o 
   4  10   9       72.28       67.73      3.02 o 
   5  10   9      249.52      245.12      7.44 o 
   6  10   9       50.50       47.87      3.35 o 
   7  10   9       40.94       36.62      3.42 o 
  -4  11   9       44.64       42.64      3.50 o 
  -3  11   9        0.67       -0.74      1.81 o 
  -2  11   9       40.17       41.56      2.21 o 
  -1  11   9        6.55        1.70      1.31 o 
   0  11   9       28.93       34.52      2.33 o 
   1  11   9      325.65      327.53      6.17 o 
   2  11   9      126.54      122.67      3.29 o 
   3  11   9       18.39       23.88      2.64 o 
   4  11   9      240.48      234.50      6.11 o 
   5  11   9        0.16        2.28      3.58 o 
   6  11   9        0.57        3.62      2.84 o 
   7  11   9        0.07       -2.02      2.35 o 
  -4  12   9        0.18       -0.80      2.12 o 
  -3  12   9        4.10        3.17      1.66 o 
  -2  12   9       21.17       18.55      1.82 o 
  -1  12   9       10.60       12.17      1.80 o 
   0  12   9      275.47      262.47      6.02 o 
   1  12   9        0.16       -1.09      0.98 o 
   2  12   9       98.15       93.69      2.95 o 
   3  12   9       64.73       64.07      3.24 o 
   4  12   9       11.94        9.45      2.14 o 
   5  12   9        5.44        1.78      2.89 o 
   6  12   9        1.39       -0.56      2.77 o 
  -3  13   9        0.06        0.19      1.55 o 
  -2  13   9      136.75      134.91      4.21 o 
  -1  13   9        3.78        3.76      1.61 o 
   0  13   9       14.67       14.33      2.02 o 
   1  13   9      184.04      214.14      5.46 o 
   2  13   9       23.02       24.74      2.52 o 
   3  13   9      495.74      491.56     10.45 o 
   4  13   9        0.08        3.10      2.40 o 
   5  13   9      100.44       93.31      5.68 o 
  -1  14   9      106.42      115.49      3.91 o 
   0  14   9       80.21       81.79      3.39 o 
   1  14   9      107.68       95.97      3.66 o 
   2  14   9      142.02      153.17      4.68 o 
   3  14   9        4.21        3.43      2.15 o 
   1 -11  10        4.68        5.69      1.66 o 
   2 -11  10        3.66        1.67      1.61 o 
  -1 -10  10       44.67       43.78      3.29 o 
   0 -10  10        0.06       -0.74      1.42 o 
   1 -10  10        1.03        1.46      1.47 o 
   2 -10  10       75.32       83.14      2.96 o 
   3 -10  10      120.60      139.28      3.75 o 
   4 -10  10       34.32       28.31      2.61 o 
   5 -10  10        9.08        4.92      2.62 o 
  -2  -9  10       87.69      101.07      3.99 o 
  -1  -9  10      147.73      155.86      4.11 o 
   0  -9  10        6.17        5.37      1.63 o 
   1  -9  10        0.66       -0.06      1.36 o 
   2  -9  10       67.41       64.44      2.58 o 
   3  -9  10        0.26       -2.74      1.37 o 
   4  -9  10        5.44        1.90      1.48 o 
   5  -9  10       21.54       19.65      3.02 o 
   6  -9  10      137.51      135.92      5.51 o 
  -3  -8  10      140.24      134.60      5.13 o 
  -2  -8  10       58.79       63.15      3.39 o 
  -1  -8  10       28.26       34.24      3.22 o 
   0  -8  10        0.28       -1.62      1.26 o 
   1  -8  10        0.99       -1.31      1.16 o 
   2  -8  10       37.64       42.99      2.28 o 
   3  -8  10       81.70       91.40      3.27 o 
   4  -8  10       12.77        8.14      1.82 o 
   5  -8  10       25.79       23.28      2.29 o 
   6  -8  10       33.57       41.00      3.69 o 
   7  -8  10        9.77        9.74      2.85 o 
  -4  -7  10        8.34        9.89      2.59 o 
  -3  -7  10        1.36        1.72      2.17 o 
  -2  -7  10       86.69       96.53      4.35 o 
  -1  -7  10        4.28        2.51      1.41 o 
   0  -7  10      418.25      422.91      7.49 o 
   1  -7  10        4.07        3.39      1.24 o 
   2  -7  10        5.05        5.09      1.38 o 
   3  -7  10        3.13        1.33      1.34 o 
   4  -7  10       12.57       14.93      1.66 o 
   5  -7  10        1.71       -1.67      1.54 o 
   6  -7  10       29.79       33.74      4.70 o 
   7  -7  10      227.37      218.21      6.99 o 
  -5  -6  10        7.22        8.10      1.67 o 
  -4  -6  10       12.52        6.62      2.02 o 
  -3  -6  10       23.18       22.95      4.61 o 
  -2  -6  10        2.55        1.82      1.98 o 
  -1  -6  10       21.51       22.23      2.04 o 
   0  -6  10        0.73        1.51      1.25 o 
   1  -6  10       33.02       36.62      1.87 o 
   2  -6  10        0.07       -2.34      1.17 o 
   3  -6  10       25.33       34.20      2.03 o 
   4  -6  10      136.51      151.82      4.79 o 
   5  -6  10        5.12        4.96      1.65 o 
   6  -6  10       92.96       90.64      4.62 o 
   7  -6  10      188.52      197.40      6.45 o 
   8  -6  10       10.18       10.10      3.99 o 
  -5  -5  10       36.58       37.45      2.35 o 
  -4  -5  10       39.80       40.68      2.02 o 
  -3  -5  10        0.85        1.08      1.23 o 
  -2  -5  10        9.20        9.85      1.63 o 
  -1  -5  10        5.85        4.56      1.25 o 
   0  -5  10      773.92      770.03     10.05 o 
   1  -5  10      134.20      139.07      2.78 o 
   2  -5  10       70.49       72.11      1.97 o 
   3  -5  10      196.69      177.59      3.55 o 
   4  -5  10      193.74      182.09      3.64 o 
   5  -5  10       11.96        8.98      1.28 o 
   6  -5  10       31.77       31.13      1.98 o 
   7  -5  10      379.66      398.73     14.57 o 
   8  -5  10       64.50       60.90      4.07 o 
  -5  -4  10        0.63       -0.52      1.04 o 
  -4  -4  10        0.18       -0.95      1.01 o 
  -3  -4  10       43.91       41.22      2.06 o 
  -2  -4  10      135.43      129.31      3.34 o 
  -1  -4  10      387.98      370.97      6.01 o 
   0  -4  10        2.17        3.53      0.94 o 
   1  -4  10        1.34        0.83      0.75 o 
   2  -4  10        6.29        1.88      0.74 o 
   3  -4  10        3.95        3.39      1.07 o 
   4  -4  10       21.85       27.78      1.49 o 
   5  -4  10      435.41      444.50      6.49 o 
   6  -4  10       94.97       95.15      2.95 o 
   7  -4  10      392.94      397.09      8.51 o 
   8  -4  10       16.18       14.88      3.74 o 
   9  -4  10       68.16       83.28      5.26 o 
  -6  -3  10      119.46      121.76      3.62 o 
  -5  -3  10        7.80        8.86      1.26 o 
  -4  -3  10       16.79       17.34      1.38 o 
  -3  -3  10       43.03       46.60      1.91 o 
  -2  -3  10       81.85       68.52      2.33 o 
  -1  -3  10       43.74       39.39      1.56 o 
   0  -3  10      436.82      440.31      6.23 o 
   1  -3  10      289.11      271.49      3.93 o 
   2  -3  10       44.85       43.34      1.41 o 
   3  -3  10      178.00      177.81      3.20 o 
   4  -3  10      632.13      605.80      8.27 o 
   5  -3  10        8.82        8.30      1.17 o 
   6  -3  10        2.01       -1.22      1.24 o 
   7  -3  10       39.37       49.34      4.72 o 
   8  -3  10       69.09       73.14      3.61 o 
   9  -3  10       62.05       63.41      4.98 o 
  -6  -2  10       61.40       63.28      2.73 o 
  -5  -2  10       21.70       24.38      1.71 o 
  -4  -2  10        5.33        4.97      1.04 o 
  -3  -2  10       39.23       42.99      2.53 o 
  -2  -2  10      391.47      397.66      5.21 o 
  -1  -2  10      213.42      174.47      2.67 o 
   0  -2  10      353.77      312.31      4.41 o 
   1  -2  10       17.63       26.19      1.10 o 
   2  -2  10        4.43        2.56      0.69 o 
   3  -2  10      461.20      414.12      5.93 o 
   4  -2  10      121.79      104.07      2.38 o 
   5  -2  10       97.22      116.95      2.60 o 
   6  -2  10        0.52        0.49      1.10 o 
   7  -2  10      340.01      355.25      6.71 o 
   8  -2  10      138.86      125.72      4.25 o 
   9  -2  10      133.11      124.32     10.67 o 
  -6  -1  10        0.50        0.10      1.56 o 
  -5  -1  10        0.24       -1.19      1.08 o 
  -4  -1  10       88.29       86.11      2.13 o 
  -3  -1  10       55.34       53.33      2.89 o 
  -2  -1  10      389.18      383.42      4.73 o 
  -1  -1  10       58.61       43.31      1.45 o 
   0  -1  10       45.81       43.98      1.14 o 
   1  -1  10      252.76      207.33      2.85 o 
   2  -1  10       18.99       12.91      0.84 o 
   3  -1  10      242.19      255.10      3.82 o 
   4  -1  10      172.46      132.03      2.54 o 
   5  -1  10       36.70       30.33      1.56 o 
   6  -1  10      117.15      101.37      2.68 o 
   7  -1  10       18.96       14.87      1.79 o 
   8  -1  10       45.32       42.14      4.08 o 
   9  -1  10      176.14      177.93      6.77 o 
  -6   0  10       25.21       26.90      2.26 o 
  -5   0  10       27.38       28.49      1.86 o 
  -4   0  10        0.17       -1.71      0.86 o 
  -3   0  10        0.63        0.44      0.72 o 
  -2   0  10      715.44      702.42      7.86 o 
  -1   0  10      383.21      369.03      4.49 o 
   0   0  10        0.05       -0.54      0.50 o 
   1   0  10       26.76       30.53      1.29 o 
   2   0  10       35.77       31.34      1.13 o 
   3   0  10      362.12      345.33      4.85 o 
   4   0  10       40.52       36.16      1.95 o 
   5   0  10      231.57      256.37      4.30 o 
   6   0  10        2.97        3.12      1.08 o 
   7   0  10      479.15      486.58      7.68 o 
   8   0  10      107.22      106.07      4.11 o 
   9   0  10      358.52      366.06      8.54 o 
  -6   1  10       88.41      102.89      3.25 o 
  -5   1  10        1.24       -2.06      1.03 o 
  -4   1  10      287.64      314.69      5.41 o 
  -3   1  10       25.97       31.29      1.65 o 
  -2   1  10      231.51      233.06      3.27 o 
  -1   1  10      148.72      150.78      2.23 o 
   0   1  10       10.19       12.59      0.81 o 
   1   1  10       14.92       18.00      0.89 o 
   2   1  10      351.15      323.97      3.99 o 
   3   1  10      304.98      289.08      4.02 o 
   4   1  10      226.90      183.67      3.15 o 
   5   1  10       69.79       52.09      1.91 o 
   6   1  10       34.79       35.23      1.90 o 
   7   1  10       27.93       32.65      2.04 o 
   8   1  10        2.17       -0.06      1.59 o 
   9   1  10      139.69      131.59      3.96 o 
  -6   2  10       35.06       47.48      2.94 o 
  -5   2  10       13.46       16.86      1.57 o 
  -4   2  10       22.73       23.87      1.68 o 
  -3   2  10        0.24       -1.52      0.76 o 
  -2   2  10      231.32      238.59      3.34 o 
  -1   2  10      302.01      288.10      3.95 o 
   0   2  10      122.10      121.39      1.89 o 
   1   2  10      223.25      215.79      2.55 o 
   2   2  10        4.60        2.79      0.68 o 
   3   2  10       23.08       22.35      1.18 o 
   4   2  10      196.88      186.59      3.04 o 
   5   2  10      198.62      206.26      4.75 o 
   6   2  10        6.33        2.60      1.28 o 
   7   2  10      139.67      133.72      3.78 o 
   8   2  10      353.63      365.47      7.01 o 
   9   2  10      124.19      110.13      4.01 o 
  -6   3  10        5.14        3.71      1.86 o 
  -5   3  10       42.78       42.78      2.52 o 
  -4   3  10       14.35       10.87      1.83 o 
  -3   3  10      529.62      539.23      8.10 o 
  -2   3  10     1059.79     1041.22     13.31 o 
  -1   3  10       41.48       33.89      1.19 o 
   0   3  10        5.76        2.40      0.70 o 
   1   3  10      859.49      814.04      8.11 o 
   2   3  10       22.88       24.39      0.90 o 
   3   3  10       35.32       31.16      1.33 o 
   4   3  10      186.19      176.76      2.99 o 
   5   3  10       16.77       20.81      1.69 o 
   6   3  10      455.13      451.26      7.29 o 
   7   3  10      585.70      592.05      9.27 o 
   8   3  10       68.53       75.62      2.78 o 
   9   3  10        8.53       10.43      1.87 o 
  -6   4  10        5.95        4.70      2.49 o 
  -5   4  10      327.69      336.39      7.01 o 
  -4   4  10      575.25      570.78      8.68 o 
  -3   4  10      219.13      225.93      4.19 o 
  -2   4  10        2.39        2.49      0.91 o 
  -1   4  10     1423.51     1369.97     14.54 o 
   0   4  10     1902.24     1813.14     21.02 o 
   1   4  10       68.37       82.91      3.48 o 
   2   4  10     1260.63     1207.76     11.34 o 
   3   4  10       44.96       46.07      1.40 o 
   4   4  10      316.38      302.30      4.07 o 
   5   4  10      632.50      615.37      9.25 o 
   6   4  10      745.43      747.12     10.16 o 
   7   4  10      124.89      131.10      3.45 o 
   8   4  10      707.46      734.97     12.20 o 
   9   4  10       80.67       75.56      3.19 o 
  -6   5  10       10.12        5.91      2.68 o 
  -5   5  10       91.55       89.95      3.15 o 
  -4   5  10       12.01       12.56      1.58 o 
  -3   5  10        0.96        0.58      1.12 o 
  -2   5  10      864.17      840.49     11.71 o 
  -1   5  10      151.40      149.06      2.70 o 
   0   5  10       32.81       31.62      1.28 o 
   1   5  10       17.11       19.13      1.04 o 
   2   5  10      336.05      332.91      3.89 o 
   3   5  10        0.58       10.57      1.17 o 
   4   5  10      572.40      538.68      6.75 o 
   5   5  10      530.06      530.90      7.19 o 
   6   5  10      429.99      420.85      6.43 o 
   7   5  10       34.65       31.98      2.25 o 
   8   5  10       10.06       10.74      2.05 o 
   9   5  10       32.95       33.44      2.68 o 
  -6   6  10       82.33       77.81     12.24 o 
  -5   6  10       28.71       26.29      2.27 o 
  -4   6  10       42.47       40.91      2.20 o 
  -3   6  10       38.95       41.34      3.10 o 
  -2   6  10      124.77      127.79      2.94 o 
  -1   6  10        1.11        0.76      0.93 o 
   0   6  10      127.47      129.86      2.71 o 
   1   6  10     1122.99     1102.17     13.19 o 
   2   6  10      717.81      676.59      8.99 o 
   3   6  10       72.33       99.61      4.07 o 
   4   6  10        2.22        3.15      0.96 o 
   5   6  10       23.21       20.24      1.34 o 
   6   6  10        1.89        3.74      1.30 o 
   7   6  10       72.46       69.71      2.61 o 
   8   6  10      295.72      318.13      6.00 o 
   9   6  10      187.86      211.15      4.76 o 
  -6   7  10        0.26       -4.05      2.26 o 
  -5   7  10       21.42       14.21      1.94 o 
  -4   7  10        3.72        3.02      1.21 o 
  -3   7  10        2.86        2.70      1.57 o 
  -2   7  10      268.21      247.85      4.97 o 
  -1   7  10      239.78      227.96      5.92 o 
   0   7  10      109.44      109.33      2.42 o 
   1   7  10       46.96       45.29      1.57 o 
   2   7  10       71.01       70.20      1.85 o 
   3   7  10       35.10       35.18      1.72 o 
   4   7  10      242.47      213.62      4.00 o 
   5   7  10        5.96        4.95      1.48 o 
   6   7  10      104.08      101.66      3.00 o 
   7   7  10       20.02       18.45      2.03 o 
   8   7  10       99.23      100.75      2.94 o 
  -5   8  10       82.17       73.53      3.21 o 
  -4   8  10      160.68      148.11      3.84 o 
  -3   8  10       45.81       46.49      2.22 o 
  -2   8  10       45.20       59.30      4.28 o 
  -1   8  10        1.56        1.11      1.20 o 
   0   8  10       10.81        3.35      0.97 o 
   1   8  10        9.71        6.12      0.95 o 
   2   8  10      255.81      240.76      4.01 o 
   3   8  10       60.44       63.72      2.25 o 
   4   8  10       17.75       16.23      1.72 o 
   5   8  10       22.85       24.89      1.77 o 
   6   8  10       15.61       11.20      2.05 o 
   7   8  10       79.43       75.16      3.10 o 
   8   8  10      106.37      106.67      3.67 o 
  -5   9  10        1.05       -0.24      2.02 o 
  -4   9  10       36.64       38.67      3.17 o 
  -3   9  10       25.80       23.67      1.84 o 
  -2   9  10       41.48       23.12      1.80 o 
  -1   9  10       88.14       86.41      2.74 o 
   0   9  10      113.44       99.84      2.15 o 
   1   9  10        0.24       -0.32      0.72 o 
   2   9  10       51.45       38.46      1.91 o 
   3   9  10       69.62       61.82      2.30 o 
   4   9  10      360.25      330.59      6.44 o 
   5   9  10       14.69       17.87      1.75 o 
   6   9  10       82.89       72.35      2.81 o 
   7   9  10       79.78       76.76      3.75 o 
   8   9  10       93.26      100.89      3.63 o 
  -5  10  10        9.75        7.16      2.45 o 
  -4  10  10        0.30        0.34      2.00 o 
  -3  10  10        3.20        0.56      1.58 o 
  -2  10  10        7.12        9.54      2.65 o 
  -1  10  10        0.94        0.46      1.07 o 
   0  10  10        3.18        1.18      1.07 o 
   1  10  10       38.49       39.74      2.18 o 
   2  10  10       63.93       56.48      2.50 o 
   3  10  10       62.46       54.86      3.05 o 
   4  10  10       18.91       16.13      3.27 o 
   5  10  10       38.66       39.14      4.75 o 
   6  10  10       20.72       15.39      2.54 o 
   7  10  10        5.05        0.34      2.36 o 
  -4  11  10       62.56       65.42      3.89 o 
  -3  11  10       40.52       40.92      3.42 o 
  -2  11  10      151.82      158.38      4.51 o 
  -1  11  10       36.19       26.11      2.10 o 
   0  11  10       80.59       68.72      2.80 o 
   1  11  10       47.69       52.72      2.34 o 
   2  11  10       16.98       18.94      2.23 o 
   3  11  10       90.42       96.51      3.76 o 
   4  11  10       19.86       22.64      2.87 o 
   5  11  10       39.44       36.41      6.06 o 
   6  11  10        1.45       -1.13      2.67 o 
  -3  12  10       33.13       28.83      3.17 o 
  -2  12  10       51.95       66.52      3.98 o 
  -1  12  10       49.06       48.16      2.41 o 
   0  12  10       70.93       68.06      2.92 o 
   1  12  10       36.50       46.26      2.62 o 
   2  12  10       13.60       15.72      2.56 o 
   3  12  10       83.13       91.45      3.75 o 
   4  12  10        1.25        2.76      1.98 o 
   5  12  10        0.17        0.96      2.64 o 
   6  12  10        0.83        1.05      2.94 o 
  -2  13  10       62.20       58.65      2.67 o 
  -1  13  10        4.91        3.94      1.50 o 
   0  13  10       17.57       17.39      2.19 o 
   1  13  10       53.65       54.22      3.57 o 
   2  13  10      238.78      232.85      6.15 o 
   3  13  10      223.05      238.41      6.43 o 
   4  13  10        9.71       10.00      2.87 o 
   0  14  10        0.11       -1.34      2.50 o 
   1  14  10      200.96      190.89      5.31 o 
   2  14  10        1.92        0.91      4.24 o 
   1 -10  11      266.93      278.25      5.39 o 
   2 -10  11        0.13       -1.62      1.88 o 
   3 -10  11       16.72       18.19      2.11 o 
  -1  -9  11       30.39       35.80      3.68 o 
   0  -9  11       51.18       55.06      2.78 o 
   1  -9  11        0.88        0.04      1.33 o 
   2  -9  11       13.23       14.85      1.92 o 
   3  -9  11        3.88       -0.97      1.57 o 
   4  -9  11       14.05       11.44      1.84 o 
   5  -9  11       37.37       42.20      2.95 o 
  -2  -8  11       14.71       15.32      2.77 o 
  -1  -8  11       16.03       25.00      2.25 o 
   0  -8  11       17.54       23.15      2.16 o 
   1  -8  11      141.79      151.74      3.77 o 
   2  -8  11      160.93      167.19      3.75 o 
   3  -8  11       23.44       21.60      2.06 o 
   4  -8  11        0.11       -1.62      1.39 o 
   5  -8  11        0.09        0.17      1.66 o 
   6  -8  11       11.84       10.43      2.74 o 
  -3  -7  11      127.83      139.39      5.29 o 
  -2  -7  11       51.05       55.51      3.88 o 
  -1  -7  11      166.92      175.60      4.32 o 
   0  -7  11       40.64       44.80      2.49 o 
   1  -7  11        6.43        5.63      1.43 o 
   2  -7  11        0.38       -2.25      1.12 o 
   3  -7  11        0.02       -2.21      1.30 o 
   4  -7  11      326.24      350.07      6.61 o 
   5  -7  11      276.11      276.48      9.14 o 
   6  -7  11       10.50        7.54      2.50 o 
   7  -7  11      111.37      119.07      5.20 o 
  -4  -6  11        1.24       -2.54      1.59 o 
  -3  -6  11        0.05       -2.98      2.14 o 
  -2  -6  11       40.07       43.15      3.48 o 
  -1  -6  11       85.70       93.59      3.03 o 
   0  -6  11       64.81       60.86      2.45 o 
   1  -6  11        0.06       -2.06      1.03 o 
   2  -6  11      338.98      354.13      5.93 o 
   3  -6  11      258.01      266.77      5.36 o 
   4  -6  11       24.41       20.68      1.91 o 
   5  -6  11       64.13       70.61      4.28 o 
   6  -6  11       36.28       36.00      3.64 o 
   7  -6  11       22.45       25.65      3.19 o 
  -4  -5  11       36.78       35.33      2.18 o 
  -3  -5  11       61.85       63.46      2.74 o 
  -2  -5  11        0.85       -0.48      1.28 o 
  -1  -5  11      422.96      420.46      6.80 o 
   0  -5  11      144.48      149.33      3.07 o 
   1  -5  11       15.98       12.05      1.23 o 
   2  -5  11       45.64       45.01      1.79 o 
   3  -5  11       28.38       27.75      1.71 o 
   4  -5  11      751.55      746.87     10.97 o 
   5  -5  11      106.23      104.51      2.78 o 
   6  -5  11      414.39      426.04      7.85 o 
   7  -5  11        5.67        6.53      2.39 o 
   8  -5  11       91.27      102.92      4.80 o 
  -5  -4  11        4.07        2.85      1.52 o 
  -4  -4  11        0.87        0.69      1.15 o 
  -3  -4  11        0.64       -0.34      1.15 o 
  -2  -4  11        0.00       -0.13      1.11 o 
  -1  -4  11      115.00      114.87      2.84 o 
   0  -4  11      115.68      118.80      2.44 o 
   1  -4  11        2.42        0.73      0.86 o 
   2  -4  11      201.67      180.62      3.29 o 
   3  -4  11      160.81      160.54      3.42 o 
   4  -4  11      638.24      652.39      8.95 o 
   5  -4  11      120.21      115.74      2.73 o 
   6  -4  11        1.28        0.08      1.22 o 
   7  -4  11        3.17        3.68      2.30 o 
   8  -4  11       17.00       17.43      2.85 o 
  -5  -3  11        6.03        4.61      1.49 o 
  -4  -3  11        6.54        4.99      1.26 o 
  -3  -3  11       52.32       51.76      2.07 o 
  -2  -3  11       22.67       20.24      1.38 o 
  -1  -3  11      200.24      208.97      4.33 o 
   0  -3  11      239.06      229.68      3.89 o 
   1  -3  11       23.92       25.09      1.29 o 
   2  -3  11       15.69       16.05      1.09 o 
   3  -3  11       10.59       11.58      1.40 o 
   4  -3  11      290.91      293.60      4.76 o 
   5  -3  11        0.74       -0.70      1.06 o 
   6  -3  11      335.32      344.75      5.49 o 
   7  -3  11      233.86      250.40      5.38 o 
   8  -3  11       56.29       47.77      3.20 o 
   9  -3  11       15.88        8.08      3.43 o 
  -5  -2  11        6.39        5.97      1.79 o 
  -4  -2  11        7.21        7.86      1.21 o 
  -3  -2  11      192.54      192.40      3.89 o 
  -2  -2  11        0.05       -1.61      0.80 o 
  -1  -2  11       22.32       28.13      1.60 o 
   0  -2  11       78.07       67.30      1.70 o 
   1  -2  11      378.56      345.27      4.77 o 
   2  -2  11       34.81       48.29      1.52 o 
   3  -2  11        0.00        0.38      1.05 o 
   4  -2  11      684.64      684.54      9.29 o 
   5  -2  11       13.18        9.13      1.25 o 
   6  -2  11      257.19      234.67      4.49 o 
   7  -2  11       62.70       68.60      2.84 o 
   8  -2  11       18.42       17.41      2.80 o 
   9  -2  11       87.55       87.62      5.20 o 
  -6  -1  11       11.07        9.93      2.00 o 
  -5  -1  11       95.39      104.77      3.31 o 
  -4  -1  11      135.86      135.83      3.14 o 
  -3  -1  11        5.28        3.08      1.00 o 
  -2  -1  11      498.23      478.47      7.15 o 
  -1  -1  11      156.16      136.74      2.61 o 
   0  -1  11       26.48       37.08      1.31 o 
   1  -1  11       27.30        9.84      1.09 o 
   2  -1  11     1407.23     1333.15     14.00 o 
   3  -1  11      341.84      301.67      4.45 o 
   4  -1  11      212.76      174.18      3.31 o 
   5  -1  11       59.33       48.54      1.91 o 
   6  -1  11      483.33      455.74      7.30 o 
   7  -1  11       95.34       92.00      2.72 o 
   8  -1  11       37.31       28.52      2.28 o 
   9  -1  11        3.50        0.27      3.04 o 
  -6   0  11       53.91       58.74      3.47 o 
  -5   0  11       43.14       51.88      2.58 o 
  -4   0  11        0.52       -0.51      1.01 o 
  -3   0  11       90.61       98.93      2.45 o 
  -2   0  11      113.79      123.12      2.35 o 
  -1   0  11        0.60       -0.59      0.70 o 
   0   0  11       81.16       71.07      1.60 o 
   1   0  11      327.79      330.85      4.36 o 
   2   0  11      108.67      114.07      2.33 o 
   3   0  11        5.33       -1.26      0.63 o 
   4   0  11      794.21      817.81     10.81 o 
   5   0  11        0.05       -0.44      0.85 o 
   6   0  11      135.67      126.51      3.14 o 
   7   0  11        9.80       12.30      1.67 o 
   8   0  11        2.75       -1.60      2.12 o 
   9   0  11       92.54       97.95      5.33 o 
  -6   1  11       19.50       22.75      2.27 o 
  -5   1  11        0.51       -0.93      1.47 o 
  -4   1  11        2.77        2.23      1.25 o 
  -3   1  11      117.02      123.55      2.57 o 
  -2   1  11      121.40      121.64      2.48 o 
  -1   1  11      119.59      112.31      2.17 o 
   0   1  11      469.43      436.25      5.54 o 
   1   1  11       35.00       28.31      1.33 o 
   2   1  11      907.91      887.28     10.32 o 
   3   1  11      799.49      759.71      9.07 o 
   4   1  11        0.54       -2.05      1.02 o 
   5   1  11       36.35       31.00      1.56 o 
   6   1  11      249.36      238.14      5.15 o 
   7   1  11      105.42      104.99      3.10 o 
   8   1  11       12.81       10.90      2.82 o 
   9   1  11      190.14      187.10      4.88 o 
  -6   2  11       91.81       99.33      3.69 o 
  -5   2  11        0.56       -0.84      1.45 o 
  -4   2  11        7.12        5.65      1.39 o 
  -3   2  11       25.02       27.60      1.46 o 
  -2   2  11       69.10       64.70      1.85 o 
  -1   2  11        1.94        0.22      0.65 o 
   0   2  11      133.61      134.93      2.57 o 
   1   2  11       45.04       46.05      1.28 o 
   2   2  11       18.77       17.33      1.13 o 
   3   2  11       74.31       72.89      1.82 o 
   4   2  11      601.19      627.50      8.17 o 
   5   2  11       66.91       68.86      2.16 o 
   6   2  11       57.99       56.50      2.38 o 
   7   2  11      131.74      133.32      3.45 o 
   8   2  11       31.47       39.37      2.40 o 
   9   2  11        1.17        1.58      1.85 o 
  -6   3  11       53.31       50.58      3.56 o 
  -5   3  11       93.22       89.90      3.31 o 
  -4   3  11      169.96      169.59      3.70 o 
  -3   3  11       58.07       62.94      2.63 o 
  -2   3  11        3.18        2.13      1.04 o 
  -1   3  11       31.50       34.68      1.41 o 
   0   3  11       97.80       94.88      1.96 o 
   1   3  11      749.08      732.80      8.12 o 
   2   3  11      378.37      382.85      4.84 o 
   3   3  11      103.09       98.75      2.36 o 
   4   3  11      253.48      251.43      4.07 o 
   5   3  11      106.88      108.43      2.70 o 
   6   3  11       49.74       46.46      2.32 o 
   7   3  11       94.84      102.99      3.11 o 
   8   3  11        1.98       10.16      3.61 o 
   9   3  11       94.82       92.04      3.34 o 
  -6   4  11      199.05      202.26      8.30 o 
  -5   4  11       32.28       36.75      3.00 o 
  -4   4  11       97.29      103.78      3.11 o 
  -3   4  11      161.46      155.73      3.43 o 
  -2   4  11        4.17        3.22      1.10 o 
  -1   4  11       13.91       16.07      1.16 o 
   0   4  11      668.49      639.14      8.80 o 
   1   4  11       71.87       71.74      2.32 o 
   2   4  11      878.38      830.66      9.30 o 
   3   4  11      876.96      876.03     11.72 o 
   4   4  11      391.71      396.21      5.72 o 
   5   4  11      352.39      362.64      5.79 o 
   6   4  11      165.35      162.05      3.45 o 
   7   4  11       66.63       70.91      2.75 o 
   8   4  11      124.87      124.65      3.58 o 
   9   4  11      173.39      176.17      4.65 o 
  -6   5  11       54.96       58.49      4.49 o 
  -5   5  11        1.31       -0.79      1.78 o 
  -4   5  11      108.43      108.35      3.21 o 
  -3   5  11      133.99      147.58      3.33 o 
  -2   5  11       62.38       66.12      3.25 o 
  -1   5  11        0.57        0.52      0.95 o 
   0   5  11      135.39      137.61      3.01 o 
   1   5  11      735.76      746.24      8.78 o 
   2   5  11      137.31      123.33      2.76 o 
   3   5  11        7.09       17.97      1.29 o 
   4   5  11      787.83      762.27      9.78 o 
   5   5  11        4.88        6.04      1.10 o 
   6   5  11        8.85        2.57      1.89 o 
   7   5  11       77.09       80.96      2.93 o 
   8   5  11       44.09       50.15      2.90 o 
   9   5  11        7.38        5.73      2.05 o 
  -5   6  11        0.23        1.06      2.38 o 
  -4   6  11       49.80       47.57      2.15 o 
  -3   6  11      215.39      220.40      4.31 o 
  -2   6  11      441.10      439.74      7.63 o 
  -1   6  11        2.47        2.28      1.08 o 
   0   6  11      391.74      367.63      5.51 o 
   1   6  11       18.51       20.78      1.64 o 
   2   6  11       68.62       59.30      1.91 o 
   3   6  11       20.02        9.20      1.20 o 
   4   6  11       67.97       61.15      1.98 o 
   5   6  11      285.31      296.87      5.17 o 
   6   6  11        6.60        4.55      1.23 o 
   7   6  11      622.39      651.13     11.15 o 
   8   6  11       37.16       40.02      2.83 o 
   9   6  11       62.09       67.27      3.33 o 
  -5   7  11       70.22       65.95      3.09 o 
  -4   7  11        3.14        0.71      1.23 o 
  -3   7  11        0.80        0.38      1.21 o 
  -2   7  11       11.95       14.25      2.46 o 
  -1   7  11      171.87      166.84      3.46 o 
   0   7  11       28.08       29.59      2.28 o 
   1   7  11       10.59       15.56      1.26 o 
   2   7  11       13.64       20.99      1.56 o 
   3   7  11      297.81      310.01      5.55 o 
   4   7  11       93.10       81.69      2.48 o 
   5   7  11      220.00      203.56      4.07 o 
   6   7  11        0.21       -1.38      1.42 o 
   7   7  11       17.69       19.16      2.66 o 
   8   7  11        3.26        3.08      1.97 o 
  -5   8  11        0.37       -0.81      1.68 o 
  -4   8  11        1.06        0.25      1.48 o 
  -3   8  11       92.96      107.79      3.78 o 
  -2   8  11        1.67        1.37      1.23 o 
  -1   8  11      318.04      309.01      5.90 o 
   0   8  11        6.94        2.39      0.98 o 
   1   8  11       22.44       21.99      1.43 o 
   2   8  11       38.34       34.15      1.89 o 
   3   8  11        1.18       -0.73      1.06 o 
   4   8  11        1.30        0.19      1.23 o 
   5   8  11       38.06       37.22      2.08 o 
   6   8  11       11.95       11.12      1.83 o 
   7   8  11      158.71      152.55      5.01 o 
   8   8  11      103.72      103.47      3.63 o 
  -4   9  11        4.92        6.07      2.22 o 
  -3   9  11       37.19       34.33      2.20 o 
  -2   9  11      163.40      151.49      3.84 o 
  -1   9  11        4.10        6.13      1.29 o 
   0   9  11       41.64       40.22      1.84 o 
   1   9  11        0.99       -1.37      0.89 o 
   2   9  11        0.31       -0.72      1.10 o 
   3   9  11      263.93      270.26      5.19 o 
   4   9  11        6.37        8.54      1.51 o 
   5   9  11       20.11       14.91      1.74 o 
   6   9  11       27.19       25.84      2.21 o 
   7   9  11       11.21       13.93      2.19 o 
  -4  10  11        3.59       -0.75      2.05 o 
  -3  10  11        0.43       -2.27      2.06 o 
  -2  10  11        3.84        5.52      1.90 o 
  -1  10  11       32.47       34.22      2.26 o 
   0  10  11       81.24       87.15      2.89 o 
   1  10  11       72.05       73.85      2.13 o 
   2  10  11        0.40       -0.50      1.41 o 
   3  10  11       50.26       56.09      2.77 o 
   4  10  11        1.58       -0.11      1.76 o 
   5  10  11       80.83       71.50      3.34 o 
   6  10  11        2.63       -0.04      2.08 o 
   7  10  11        4.02        2.52      2.81 o 
  -3  11  11       90.59       92.70      5.81 o 
  -2  11  11       83.28       80.83      3.38 o 
  -1  11  11       41.83       40.92      2.86 o 
   0  11  11       24.43       30.64      2.08 o 
   1  11  11       16.27       19.58      2.28 o 
   2  11  11        2.02        2.17      1.73 o 
   3  11  11       96.40       90.55      3.71 o 
   4  11  11       33.28       36.31      5.08 o 
   5  11  11       38.35       39.51      7.94 o 
   6  11  11        0.09       -2.09      2.64 o 
  -2  12  11        3.43        1.05      1.94 o 
  -1  12  11      221.86      230.78      5.06 o 
   0  12  11       12.32        9.96      1.74 o 
   1  12  11       42.31       45.56      5.15 o 
   2  12  11      254.92      262.48      6.65 o 
   3  12  11       53.35       45.06      4.37 o 
   4  12  11       83.40       96.63      4.04 o 
   5  12  11       59.70       56.96      7.02 o 
  -1  13  11        0.12       -0.60      1.50 o 
   0  13  11       34.54       42.22      3.00 o 
   1  13  11        0.05        0.23      2.48 o 
   2  13  11       20.18       26.46      2.74 o 
   3  13  11       38.18       48.11      3.29 o 
   4  13  11      126.08      125.16      4.71 o 
   1  -9  12       36.28       45.55      2.79 o 
   2  -9  12        0.30       -0.61      1.71 o 
   3  -9  12       70.90       71.93      2.93 o 
  -1  -8  12       47.46       54.37      3.55 o 
   0  -8  12      187.10      185.26      4.20 o 
   1  -8  12        3.20        2.53      1.63 o 
   2  -8  12       61.95       58.65      2.89 o 
   3  -8  12        7.57        5.74      1.84 o 
   4  -8  12        1.73        2.80      1.63 o 
   5  -8  12      137.68      149.60      4.63 o 
  -2  -7  12      170.47      170.25      5.83 o 
  -1  -7  12       87.54       97.53      3.31 o 
   0  -7  12        1.04       -1.15      1.37 o 
   1  -7  12       26.41       36.73      2.42 o 
   2  -7  12      191.77      192.70      4.60 o 
   3  -7  12        0.63       -1.91      1.51 o 
   4  -7  12       28.68       27.39      2.26 o 
   5  -7  12       20.87       18.36      2.46 o 
   6  -7  12       51.33       57.26      3.60 o 
  -3  -6  12        0.53       -1.66      1.76 o 
  -2  -6  12       52.68       54.01      3.87 o 
  -1  -6  12      375.09      416.98      7.69 o 
   0  -6  12      266.89      286.38      5.28 o 
   1  -6  12       46.74       46.28      2.51 o 
   2  -6  12       68.56       59.63      2.66 o 
   3  -6  12        1.25       -2.70      1.35 o 
   4  -6  12       58.21       62.72      2.74 o 
   5  -6  12        6.49        4.52      1.66 o 
   6  -6  12      354.91      378.80      8.26 o 
   7  -6  12       36.01       39.81      5.13 o 
  -3  -5  12       13.71       13.69      2.25 o 
  -2  -5  12      303.32      316.77     11.49 o 
  -1  -5  12        4.50        5.60      1.30 o 
   0  -5  12       14.83       12.01      1.38 o 
   1  -5  12        1.17        0.22      1.04 o 
   2  -5  12      565.43      578.59      8.92 o 
   3  -5  12       43.73       43.11      2.08 o 
   4  -5  12        8.79        5.54      1.48 o 
   5  -5  12      387.89      398.15      8.07 o 
   6  -5  12       14.73       13.90      2.24 o 
   7  -5  12        0.03       -0.04      2.02 o 
  -4  -4  12        2.75        0.40      1.51 o 
  -3  -4  12        4.71        2.58      1.36 o 
  -2  -4  12      148.53      149.86      3.91 o 
  -1  -4  12      186.31      186.09      4.22 o 
   0  -4  12        7.75        3.09      1.13 o 
   1  -4  12        1.72       -0.16      1.18 o 
   2  -4  12      146.63      141.20      3.00 o 
   3  -4  12      137.72      140.11      3.07 o 
   4  -4  12       57.80       64.61      2.16 o 
   5  -4  12      141.62      154.32      3.32 o 
   6  -4  12       98.83       96.58      2.68 o 
   7  -4  12        5.11        1.78      1.34 o 
   8  -4  12      118.94      110.16      4.55 o 
  -4  -3  12       85.29       84.08      3.53 o 
  -3  -3  12       50.03       49.39      2.09 o 
  -2  -3  12        8.77        5.68      1.24 o 
  -1  -3  12      139.44      142.87      3.27 o 
   0  -3  12       47.73       47.41      1.63 o 
   1  -3  12       55.59       50.90      1.71 o 
   2  -3  12        0.20       -0.81      1.07 o 
   3  -3  12      443.86      461.18      6.77 o 
   4  -3  12        3.47        4.52      1.58 o 
   5  -3  12      509.29      537.13      7.82 o 
   6  -3  12      231.08      236.48      4.35 o 
   7  -3  12        4.89        2.27      1.43 o 
   8  -3  12       32.20       34.60      4.15 o 
  -5  -2  12        0.10       -3.42      1.77 o 
  -4  -2  12       10.63        7.11      1.68 o 
  -3  -2  12       28.05       29.53      1.80 o 
  -2  -2  12        1.39        0.48      0.96 o 
  -1  -2  12       79.11       79.56      2.21 o 
   0  -2  12       13.02        5.44      1.11 o 
   1  -2  12      102.61       87.91      1.96 o 
   2  -2  12       18.04       19.97      1.33 o 
   3  -2  12       76.88       75.87      2.18 o 
   4  -2  12       34.42       26.74      1.92 o 
   5  -2  12       67.02       59.27      2.19 o 
   6  -2  12        7.23        4.96      1.35 o 
   7  -2  12      106.43      111.81      3.52 o 
   8  -2  12      132.03      124.92      4.49 o 
  -5  -1  12       10.77       13.95      2.06 o 
  -4  -1  12      263.14      276.19      5.84 o 
  -3  -1  12      184.11      188.60      4.37 o 
  -2  -1  12       38.79       34.39      1.67 o 
  -1  -1  12      261.62      244.92      3.93 o 
   0  -1  12      174.85      173.26      3.27 o 
   1  -1  12      175.97      169.75      2.82 o 
   2  -1  12      527.43      478.80      6.48 o 
   3  -1  12       14.19        8.04      1.16 o 
   4  -1  12        7.37       12.13      1.28 o 
   5  -1  12      327.68      321.98      5.28 o 
   6  -1  12      174.40      188.16      3.75 o 
   7  -1  12       63.72       56.97      2.56 o 
   8  -1  12      365.97      371.32      9.82 o 
   9  -1  12        0.46       -0.55      3.00 o 
  -5   0  12        3.86        1.26      1.68 o 
  -4   0  12        1.44       -0.74      1.07 o 
  -3   0  12      123.54      117.84      3.23 o 
  -2   0  12       26.31       26.23      1.61 o 
  -1   0  12        6.37        3.11      1.06 o 
   0   0  12       83.96       65.44      2.20 o 
   1   0  12      100.98       84.70      1.89 o 
   2   0  12        4.24        1.82      0.82 o 
   3   0  12        0.76        1.20      0.84 o 
   4   0  12        8.11        2.54      0.91 o 
   5   0  12       34.33       32.00      1.80 o 
   6   0  12       15.55        9.95      1.45 o 
   7   0  12       97.64       94.93      2.92 o 
   8   0  12      274.18      301.08     10.49 o 
   9   0  12       42.29       37.85      4.51 o 
  -5   1  12        9.75       12.30      2.00 o 
  -4   1  12       14.07       15.49      1.66 o 
  -3   1  12      485.19      494.18      6.83 o 
  -2   1  12       13.69       13.01      1.34 o 
  -1   1  12      341.63      344.12      5.40 o 
   0   1  12        9.67        8.88      1.04 o 
   1   1  12      211.42      225.61      3.21 o 
   2   1  12       14.69       14.87      1.12 o 
   3   1  12      183.63      170.53      2.95 o 
   4   1  12       11.37       12.42      1.21 o 
   5   1  12      246.24      241.03      4.33 o 
   6   1  12      216.66      210.83      4.08 o 
   7   1  12        4.34        1.75      1.47 o 
   8   1  12      165.99      173.42      4.65 o 
   9   1  12       37.85       38.01      2.85 o 
  -5   2  12       24.05       30.13      2.65 o 
  -4   2  12        0.61       -0.08      1.20 o 
  -3   2  12      121.23      125.46      2.69 o 
  -2   2  12       21.05       22.18      1.41 o 
  -1   2  12        5.17        3.04      1.00 o 
   0   2  12      130.33      129.54      2.97 o 
   1   2  12       18.94       21.18      1.19 o 
   2   2  12       56.40       50.70      1.59 o 
   3   2  12       66.95       74.31      1.91 o 
   4   2  12      101.71      102.48      2.60 o 
   5   2  12       22.16       20.29      1.60 o 
   6   2  12        4.14        1.45      1.25 o 
   7   2  12       17.42       16.48      2.60 o 
   8   2  12      108.94      105.59      3.76 o 
   9   2  12       94.08       94.33      4.03 o 
  -5   3  12      110.97      109.29      4.28 o 
  -4   3  12        0.44       -1.10      1.28 o 
  -3   3  12        2.29       -0.23      1.20 o 
  -2   3  12      138.84      140.19      2.75 o 
  -1   3  12     1030.42     1078.05     13.95 o 
   0   3  12        5.91        6.10      1.15 o 
   1   3  12       24.94       24.85      1.39 o 
   2   3  12        3.33        1.71      0.98 o 
   3   3  12        9.38        8.96      1.15 o 
   4   3  12       22.08       21.96      1.50 o 
   5   3  12        2.26        0.52      1.11 o 
   6   3  12      575.80      584.59      8.56 o 
   7   3  12       55.47       55.92      2.68 o 
   8   3  12       70.30       61.23      2.85 o 
   9   3  12       49.26       55.88      2.86 o 
  -5   4  12        3.94        2.05      3.31 o 
  -4   4  12        0.03       -1.72      1.25 o 
  -3   4  12      302.36      305.34      6.07 o 
  -2   4  12      161.52      153.66      2.91 o 
  -1   4  12        0.27        1.48      0.98 o 
   0   4  12      511.56      487.96      7.61 o 
   1   4  12       37.50       40.29      1.52 o 
   2   4  12       61.68       56.36      1.98 o 
   3   4  12       60.37       64.37      2.13 o 
   4   4  12      608.88      640.37      8.54 o 
   5   4  12       27.66       33.35      1.89 o 
   6   4  12       59.13       58.08      2.51 o 
   7   4  12        0.42        0.12      1.60 o 
   8   4  12        2.06       -0.97      1.83 o 
   9   4  12      133.79      136.82      4.64 o 
  -5   5  12       59.18       57.29      3.52 o 
  -4   5  12       99.23      100.38      3.18 o 
  -3   5  12       13.55       15.17      1.57 o 
  -2   5  12        1.60        2.72      1.18 o 
  -1   5  12      318.13      317.64      5.48 o 
   0   5  12      326.05      329.46      5.12 o 
   1   5  12        4.14        0.62      0.77 o 
   2   5  12       68.97       51.60      1.91 o 
   3   5  12       70.31       76.21      2.35 o 
   4   5  12       65.75       69.29      2.36 o 
   5   5  12       81.08       80.79      2.40 o 
   6   5  12       68.22       78.37      2.39 o 
   7   5  12      469.81      510.69      8.56 o 
   8   5  12        0.39       -2.06      1.72 o 
  -5   6  12       14.48       15.27      2.54 o 
  -4   6  12       38.07       31.04      2.76 o 
  -3   6  12      206.37      208.87      4.25 o 
  -2   6  12       15.22       11.69      1.58 o 
  -1   6  12      138.95      132.02      3.10 o 
   0   6  12      110.36      108.86      2.53 o 
   1   6  12       32.68       26.84      1.86 o 
   2   6  12      155.98      145.62      3.35 o 
   3   6  12        6.47        2.25      0.92 o 
   4   6  12      430.37      437.05      9.72 o 
   5   6  12        8.32        5.23      1.46 o 
   6   6  12      131.89      134.20      3.67 o 
   7   6  12        4.76        2.15      1.82 o 
   8   6  12       18.55       12.93      2.30 o 
  -4   7  12       10.83        8.09      1.75 o 
  -3   7  12        4.82        2.30      1.40 o 
  -2   7  12       15.58       16.73      1.77 o 
  -1   7  12       25.93       22.63      1.58 o 
   0   7  12      132.95      129.46      2.82 o 
   1   7  12        8.25        6.56      1.26 o 
   2   7  12       57.48       62.67      2.27 o 
   3   7  12      106.55       92.01      2.99 o 
   4   7  12       31.39       37.84      3.28 o 
   5   7  12       82.29       77.49      2.54 o 
   6   7  12        7.13        5.69      1.91 o 
   7   7  12      128.47      132.73      4.74 o 
   8   7  12        2.53        3.27      1.97 o 
  -4   8  12       17.40       21.80      2.54 o 
  -3   8  12      117.86      108.69      3.33 o 
  -2   8  12      194.86      193.21      4.48 o 
  -1   8  12        4.51        3.64      1.30 o 
   0   8  12        3.12        0.97      1.02 o 
   1   8  12        0.02       -1.00      1.02 o 
   2   8  12       29.18       28.33      2.15 o 
   3   8  12      164.59      175.42      3.97 o 
   4   8  12       40.71       40.09      2.40 o 
   5   8  12        2.86        1.86      1.38 o 
   6   8  12      222.35      230.68      5.13 o 
   7   8  12        8.19        9.91      2.52 o 
  -4   9  12        3.42        2.06      2.17 o 
  -3   9  12       32.44       36.50      3.60 o 
  -2   9  12       32.31       37.06      3.67 o 
  -1   9  12       43.11       46.30      2.14 o 
   0   9  12        1.34        0.48      1.05 o 
   1   9  12        6.03        5.34      1.34 o 
   2   9  12      109.13      100.24      2.92 o 
   3   9  12        0.94        0.31      1.25 o 
   4   9  12       20.13       17.02      2.79 o 
   5   9  12       41.97       42.59      2.59 o 
   6   9  12      121.42      120.48      3.93 o 
   7   9  12       60.91       62.28      3.89 o 
  -3  10  12       35.17       42.61      2.98 o 
  -2  10  12      249.31      251.35      6.12 o 
  -1  10  12        0.19       -0.14      1.58 o 
   0  10  12       77.23       63.82      2.66 o 
   1  10  12       61.38       64.00      2.83 o 
   2  10  12       30.17       31.22      2.39 o 
   3  10  12        0.04        2.87      1.64 o 
   4  10  12        9.05        9.53      2.16 o 
   5  10  12        3.53        0.68      1.92 o 
   6  10  12        0.02        1.01      2.24 o 
  -2  11  12        0.45        2.00      2.03 o 
  -1  11  12       37.96       40.96      4.11 o 
   0  11  12        0.02       -0.52      1.76 o 
   1  11  12        4.18        1.00      1.70 o 
   2  11  12        4.27        4.82      1.90 o 
   3  11  12       26.86       15.63      4.13 o 
   4  11  12       72.28       66.51      3.85 o 
   5  11  12       47.93       49.51      4.89 o 
  -1  12  12        0.34        1.68      1.94 o 
   0  12  12      125.30      112.32      4.13 o 
   1  12  12       79.40       80.48      6.23 o 
   2  12  12      809.72      874.73     22.42 o 
   3  12  12      192.00      203.20      5.88 o 
   4  12  12        1.62       -0.48      2.15 o 
   1  13  12      438.25      480.72     11.99 o 
   2  13  12       19.90       22.75      2.66 o 
   1  -8  13       14.99       15.64      2.34 o 
   2  -8  13       52.77       57.13      2.95 o 
   3  -8  13        4.14       -0.18      1.85 o 
  -1  -7  13       17.57       23.05      2.61 o 
   0  -7  13        0.12       -2.21      1.45 o 
   1  -7  13       25.61       30.93      3.83 o 
   2  -7  13       25.79       26.78      2.41 o 
   3  -7  13        0.00       -2.60      1.61 o 
   4  -7  13      105.29      108.91      3.45 o 
   5  -7  13        0.15       -3.14      1.59 o 
  -2  -6  13        5.20        5.30      2.50 o 
  -1  -6  13       60.90       70.49      3.23 o 
   0  -6  13        7.94        5.83      1.61 o 
   1  -6  13        0.09       -2.67      1.62 o 
   2  -6  13        0.56       -3.20      1.60 o 
   3  -6  13      121.36      148.95      4.02 o 
   4  -6  13      503.20      539.20     11.30 o 
   5  -6  13       56.33       60.44      2.84 o 
   6  -6  13      413.62      453.22      9.60 o 
  -2  -5  13       22.53       22.21      2.63 o 
  -1  -5  13        3.19        0.50      1.57 o 
   0  -5  13       27.88       28.82      2.36 o 
   1  -5  13        0.21       -2.65      1.46 o 
   2  -5  13       90.01       93.17      3.16 o 
   3  -5  13        0.03       -3.29      1.65 o 
   4  -5  13      153.35      161.52      4.15 o 
   5  -5  13       53.56       59.63      2.74 o 
   6  -5  13      144.68      152.46      5.43 o 
   7  -5  13        0.60       -0.52      2.23 o 
  -3  -4  13       31.98       34.46      2.58 o 
  -2  -4  13      113.61      118.66      5.28 o 
  -1  -4  13       55.01       52.37      2.19 o 
   0  -4  13        0.77        0.10      1.06 o 
   1  -4  13        4.51        4.69      1.24 o 
   2  -4  13       87.07       92.18      2.53 o 
   3  -4  13       22.25       22.03      1.68 o 
   4  -4  13      305.22      316.13      5.32 o 
   5  -4  13      138.84      147.08      3.36 o 
   6  -4  13       41.43       36.23      2.41 o 
   7  -4  13       82.55       81.39      3.26 o 
  -3  -3  13       22.83       25.30      2.28 o 
  -2  -3  13        0.00       -0.74      1.19 o 
  -1  -3  13        6.12        5.49      1.34 o 
   0  -3  13      384.77      396.46      5.71 o 
   1  -3  13       75.84       75.98      2.16 o 
   2  -3  13      168.63      176.42      3.51 o 
   3  -3  13       30.76       27.53      2.77 o 
   4  -3  13      172.42      168.77      3.55 o 
   5  -3  13       35.12       36.40      3.33 o 
   6  -3  13       87.10       91.37      2.66 o 
   7  -3  13       64.45       61.03      5.32 o 
   8  -3  13        1.08        1.51      1.96 o 
  -4  -2  13       33.53       36.03      3.00 o 
  -3  -2  13        9.21        3.11      1.60 o 
  -2  -2  13      341.01      337.85      6.32 o 
  -1  -2  13        2.17       -0.93      1.39 o 
   0  -2  13       12.16       12.45      1.28 o 
   1  -2  13      248.99      247.40      4.06 o 
   2  -2  13       60.43       53.96      1.96 o 
   3  -2  13       28.44       21.40      1.58 o 
   4  -2  13        7.66        6.94      1.39 o 
   5  -2  13      298.17      285.93      5.00 o 
   6  -2  13       72.92       68.15      2.37 o 
   7  -2  13       40.37       34.97      2.29 o 
   8  -2  13        0.01       -0.90      1.67 o 
  -4  -1  13      118.62      119.23      4.66 o 
  -3  -1  13       49.41       49.99      2.53 o 
  -2  -1  13        0.75       -1.82      1.03 o 
  -1  -1  13        8.73        7.52      1.27 o 
   0  -1  13      509.02      495.62      7.17 o 
   1  -1  13      191.68      201.95      3.56 o 
   2  -1  13       57.41       67.22      2.01 o 
   3  -1  13      387.82      398.00      6.11 o 
   4  -1  13      122.85      133.55      3.06 o 
   5  -1  13      203.78      184.85      3.77 o 
   6  -1  13       30.41       28.91      1.89 o 
   7  -1  13        5.62        6.29      1.50 o 
   8  -1  13        6.20        5.44      1.90 o 
  -4   0  13        0.25       -2.25      1.79 o 
  -3   0  13       83.22       78.49      2.63 o 
  -2   0  13      146.95      151.53      3.31 o 
  -1   0  13       95.90       93.63      2.52 o 
   0   0  13      176.71      187.26      3.81 o 
   1   0  13      407.91      415.01      5.89 o 
   2   0  13      181.76      166.96      3.13 o 
   3   0  13      111.79      106.31      2.63 o 
   4   0  13        1.88       -0.88      1.11 o 
   5   0  13      107.82      104.50      2.79 o 
   6   0  13       22.27       31.10      1.93 o 
   7   0  13      196.12      206.31      4.20 o 
   8   0  13       40.64       46.37      4.12 o 
  -4   1  13      101.18      105.97      3.41 o 
  -3   1  13        2.01        0.12      1.18 o 
  -2   1  13      107.32      112.68      2.82 o 
  -1   1  13        6.32        3.72      1.16 o 
   0   1  13        4.21        2.35      1.35 o 
   1   1  13      225.99      215.82      4.29 o 
   2   1  13        7.26        4.48      1.09 o 
   3   1  13      213.57      224.24      3.83 o 
   4   1  13        5.45        4.29      1.24 o 
   5   1  13      194.83      200.29      3.98 o 
   6   1  13       12.39        7.67      1.46 o 
   7   1  13       31.74       26.13      1.99 o 
   8   1  13       13.85       13.54      2.73 o 
  -4   2  13        2.64        0.77      1.76 o 
  -3   2  13        0.64        0.16      1.02 o 
  -2   2  13       42.88       42.60      1.98 o 
  -1   2  13      349.47      346.42      6.72 o 
   0   2  13      129.01      134.15      2.90 o 
   1   2  13      103.44       98.18      2.97 o 
   2   2  13        0.56        0.33      1.02 o 
   3   2  13        9.06        7.97      1.20 o 
   4   2  13        3.64        3.22      1.17 o 
   5   2  13        4.96        1.00      1.29 o 
   6   2  13        6.68        4.49      1.41 o 
   7   2  13      203.06      211.86      4.35 o 
   8   2  13      216.86      240.20      5.78 o 
  -4   3  13       55.45       57.81      3.27 o 
  -3   3  13        1.30        0.14      1.27 o 
  -2   3  13      134.88      140.61      2.86 o 
  -1   3  13       89.02       97.29      2.74 o 
   0   3  13        0.00       -1.80      0.90 o 
   1   3  13        7.53        6.27      1.58 o 
   2   3  13        9.83        9.99      1.36 o 
   3   3  13      146.50      147.78      3.25 o 
   4   3  13        0.12       -0.42      1.02 o 
   5   3  13      503.19      532.33      7.96 o 
   6   3  13       66.86       65.76      2.47 o 
   7   3  13       74.95       73.88      2.70 o 
   8   3  13       47.62       52.62      2.81 o 
  -4   4  13       54.67       58.50      3.59 o 
  -3   4  13        5.81        3.44      1.30 o 
  -2   4  13       94.20       93.05      2.43 o 
  -1   4  13      164.28      161.17      3.81 o 
   0   4  13        0.33        0.22      0.93 o 
   1   4  13       70.27       63.40      2.33 o 
   2   4  13      279.78      277.99      5.72 o 
   3   4  13      139.25      141.86      3.26 o 
   4   4  13       18.28       17.93      2.12 o 
   5   4  13       13.45       12.84      1.65 o 
   6   4  13        6.02        5.34      1.59 o 
   7   4  13       22.61       21.36      2.04 o 
   8   4  13      298.17      287.24      7.52 o 
  -4   5  13       40.91       37.44      2.73 o 
  -3   5  13       26.60       32.02      2.02 o 
  -2   5  13      107.81      105.68      3.96 o 
  -1   5  13      159.43      161.51      3.57 o 
   0   5  13        2.07        2.46      1.03 o 
   1   5  13       52.23       54.70      2.48 o 
   2   5  13       98.50       83.54      2.92 o 
   3   5  13      142.99      149.88      3.62 o 
   4   5  13      129.79      150.07      4.28 o 
   5   5  13      530.92      548.60      8.93 o 
   6   5  13      613.08      672.58     10.61 o 
   7   5  13      109.85      103.24      3.37 o 
   8   5  13       72.37       78.32      3.26 o 
  -4   6  13       50.95       49.68      3.07 o 
  -3   6  13       70.21       71.62      3.11 o 
  -2   6  13        9.91        6.10      1.53 o 
  -1   6  13      161.54      166.84      3.65 o 
   0   6  13       34.50       32.95      2.04 o 
   1   6  13       11.14        8.08      1.46 o 
   2   6  13        2.00        1.16      1.01 o 
   3   6  13      350.91      336.06      7.49 o 
   4   6  13        0.12       -0.98      1.33 o 
   5   6  13       42.82       39.44      2.43 o 
   6   6  13       62.72       60.48      3.82 o 
   7   6  13       24.08       25.14      3.74 o 
   8   6  13       63.67       71.19      3.50 o 
  -4   7  13        1.12        2.79      2.11 o 
  -3   7  13        0.49       -1.27      1.68 o 
  -2   7  13        2.74        3.99      1.50 o 
  -1   7  13       90.66       91.98      2.96 o 
   0   7  13        0.11       -0.19      1.03 o 
   1   7  13       25.49       25.23      1.83 o 
   2   7  13       74.46       89.73      2.76 o 
   3   7  13       63.77       66.96      3.30 o 
   4   7  13      135.73      131.00      3.88 o 
   5   7  13      185.47      188.05      4.52 o 
   6   7  13       99.99       96.17      3.61 o 
   7   7  13       16.24       18.00      4.89 o 
  -3   8  13       86.63       85.88      3.48 o 
  -2   8  13       82.05       79.34      2.93 o 
  -1   8  13       27.26       24.97      1.90 o 
   0   8  13      128.77      149.74      3.21 o 
   1   8  13      161.04      168.40      3.85 o 
   2   8  13      134.53      140.56      3.52 o 
   3   8  13       29.75       27.88      2.11 o 
   4   8  13        7.99       13.90      1.80 o 
   5   8  13       11.90        7.37      1.96 o 
   6   8  13       23.19       26.32      2.64 o 
   7   8  13        8.86        8.96      3.40 o 
  -3   9  13       45.66       53.09      3.51 o 
  -2   9  13       65.63       73.23      2.95 o 
  -1   9  13       61.53       55.12      2.44 o 
   0   9  13        1.00        2.38      1.31 o 
   1   9  13       17.16       14.01      1.61 o 
   2   9  13        3.30        1.23      1.27 o 
   3   9  13        0.26        0.61      1.31 o 
   4   9  13        1.02        1.75      1.44 o 
   5   9  13       37.44       33.14      2.51 o 
   6   9  13        2.73        4.10      2.50 o 
  -2  10  13       33.64       36.29      2.64 o 
  -1  10  13        1.39       -0.51      1.65 o 
   0  10  13       56.42       64.51      3.33 o 
   1  10  13        1.44       -0.54      1.52 o 
   2  10  13      153.52      167.93      4.47 o 
   3  10  13       56.16       58.98      3.97 o 
   4  10  13       77.07       66.54      3.53 o 
   5  10  13      162.06      159.03      5.06 o 
   6  10  13       63.55       65.25      4.50 o 
  -1  11  13       11.95        8.09      2.25 o 
   0  11  13       67.01       70.97      3.48 o 
   1  11  13        7.29        8.99      1.87 o 
   2  11  13       34.76       29.51      2.53 o 
   3  11  13        5.54        2.67      1.82 o 
   4  11  13       16.54       16.25      2.54 o 
   5  11  13       25.79       25.56      3.84 o 
   0  12  13      395.66      429.68     11.02 o 
   1  12  13        5.37        4.11      2.64 o 
   2  12  13       42.57       44.90      3.48 o 
   3  12  13        8.47        3.97      2.22 o 
   2  -7  14        3.44        2.89      1.91 o 
   0  -6  14        0.07       -0.64      1.58 o 
   1  -6  14      411.92      467.57      8.78 o 
   2  -6  14       17.20       18.37      2.26 o 
   3  -6  14      136.68      141.17      4.07 o 
   4  -6  14        5.30        0.40      1.79 o 
   5  -6  14       10.15        7.21      1.95 o 
  -1  -5  14       24.06       31.48      2.64 o 
   0  -5  14        5.51        2.81      1.59 o 
   1  -5  14       56.72       61.39      2.96 o 
   2  -5  14        3.26       -0.44      1.68 o 
   3  -5  14       30.13       32.40      3.81 o 
   4  -5  14       71.80       69.57      3.00 o 
   5  -5  14       12.36       11.33      2.03 o 
   6  -5  14        9.52        8.19      2.41 o 
  -2  -4  14       20.51       18.29      2.51 o 
  -1  -4  14       42.21       44.51      2.13 o 
   0  -4  14        3.15       -0.68      1.05 o 
   1  -4  14      136.60      138.40      3.28 o 
   2  -4  14        5.58        3.20      1.33 o 
   3  -4  14      189.57      207.21      4.48 o 
   4  -4  14      166.57      176.22      4.10 o 
   5  -4  14        0.10       -1.33      1.79 o 
   6  -4  14        0.11       -1.02      1.66 o 
  -2  -3  14        0.58       -1.53      1.75 o 
  -1  -3  14       25.84       27.57      1.94 o 
   0  -3  14       59.41       57.86      2.08 o 
   1  -3  14       80.10       78.93      2.30 o 
   2  -3  14        1.82        0.17      1.26 o 
   3  -3  14        1.75       -1.34      1.24 o 
   4  -3  14       63.40       71.72      2.57 o 
   5  -3  14        4.74        0.74      1.37 o 
   6  -3  14      425.68      454.72      9.11 o 
   7  -3  14        5.53        4.97      2.34 o 
  -3  -2  14       17.26       24.91      2.70 o 
  -2  -2  14        1.87       -0.10      1.44 o 
  -1  -2  14      166.92      171.46      3.86 o 
   0  -2  14       38.08       39.73      1.98 o 
   1  -2  14       16.15       11.48      1.37 o 
   2  -2  14        1.95       -2.29      1.14 o 
   3  -2  14       54.62       51.23      2.18 o 
   4  -2  14      438.39      446.15      6.91 o 
   5  -2  14       24.87       27.62      1.97 o 
   6  -2  14       51.62       52.18      3.28 o 
   7  -2  14        6.02        5.52      1.72 o 
  -3  -1  14        0.61       -1.29      1.52 o 
  -2  -1  14       25.00       21.76      2.10 o 
  -1  -1  14       66.71       71.42      2.69 o 
   0  -1  14      105.84      102.73      2.62 o 
   1  -1  14      366.57      399.33      6.25 o 
   2  -1  14       34.62       39.56      1.88 o 
   3  -1  14       16.53       17.41      1.62 o 
   4  -1  14        6.65        4.57      1.38 o 
   5  -1  14        5.62        3.68      1.42 o 
   6  -1  14      163.76      171.82      4.29 o 
   7  -1  14      165.42      189.15      4.81 o 
  -3   0  14       38.97       45.35      3.29 o 
  -2   0  14       25.87       26.70      2.03 o 
  -1   0  14      360.66      390.82      6.71 o 
   0   0  14       86.47       89.59      2.64 o 
   1   0  14       20.53       20.64      1.70 o 
   2   0  14        5.56        2.00      1.12 o 
   3   0  14        6.42        5.70      1.35 o 
   4   0  14      347.43      334.62      5.60 o 
   5   0  14       82.06       71.79      2.52 o 
   6   0  14      114.27      111.89      3.09 o 
   7   0  14       98.42       97.25      3.82 o 
   8   0  14        7.07        5.13      1.77 o 
  -3   1  14        0.29       -2.76      1.69 o 
  -2   1  14       31.06       35.07      2.19 o 
  -1   1  14       13.78       15.00      1.69 o 
   0   1  14      189.79      202.35      3.87 o 
   1   1  14       10.63       18.29      1.79 o 
   2   1  14      270.76      278.61      4.89 o 
   3   1  14        8.21        4.48      1.26 o 
   4   1  14      143.88      138.34      3.27 o 
   5   1  14        0.00       -1.89      1.19 o 
   6   1  14       18.75       16.03      1.92 o 
   7   1  14       54.68       56.61      2.98 o 
   8   1  14        0.16       -4.54      2.27 o 
  -4   2  14       14.80       18.26      4.33 o 
  -3   2  14      104.55      115.71      3.45 o 
  -2   2  14       40.16       47.54      2.70 o 
  -1   2  14       19.45       21.98      1.76 o 
   0   2  14        2.78        1.87      1.07 o 
   1   2  14       18.41       20.87      1.88 o 
   2   2  14       18.67       19.74      1.73 o 
   3   2  14       44.59       47.71      2.23 o 
   4   2  14      214.48      214.32      4.20 o 
   5   2  14      209.00      212.10      4.26 o 
   6   2  14      251.47      268.89      5.06 o 
   7   2  14        2.71        0.52      1.89 o 
   8   2  14       45.55       51.58      3.37 o 
  -4   3  14        1.78        2.42      2.14 o 
  -3   3  14       26.33       26.48      2.56 o 
  -2   3  14       17.15       16.33      1.93 o 
  -1   3  14       29.01       24.50      1.84 o 
   0   3  14        8.96        9.67      1.32 o 
   1   3  14       24.71       23.61      2.36 o 
   2   3  14      205.08      214.19      4.91 o 
   3   3  14       54.91       53.59      2.25 o 
   4   3  14      477.13      509.46      7.85 o 
   5   3  14      136.64      154.51      3.59 o 
   6   3  14       10.04        6.77      1.67 o 
   7   3  14        4.53        2.48      2.36 o 
   8   3  14        2.00       -0.73      1.71 o 
  -3   4  14       44.94       48.19      3.11 o 
  -2   4  14       76.99       76.88      3.01 o 
  -1   4  14       44.25       46.33      2.32 o 
   0   4  14       13.76        7.88      1.57 o 
   1   4  14       63.54       61.64      2.41 o 
   2   4  14        0.00       -1.49      1.31 o 
   3   4  14       69.43       64.21      2.54 o 
   4   4  14       65.82       70.64      2.57 o 
   5   4  14      191.64      194.53      4.88 o 
   6   4  14       56.12       44.79      3.93 o 
   7   4  14        0.95       -1.48      1.48 o 
   8   4  14        4.62        5.69      1.99 o 
  -3   5  14       12.20       12.84      2.30 o 
  -2   5  14        5.50        3.09      2.29 o 
  -1   5  14       25.57       24.82      2.71 o 
   0   5  14        0.89       -2.36      1.18 o 
   1   5  14       37.00       38.10      2.37 o 
   2   5  14       99.26      101.31      3.69 o 
   3   5  14       51.01       52.66      2.94 o 
   4   5  14      604.16      626.00     10.06 o 
   5   5  14        1.53       -1.09      2.02 o 
   6   5  14      132.63      134.95      6.44 o 
   7   5  14       29.60       26.27      3.39 o 
  -3   6  14       10.03        3.00      1.90 o 
  -2   6  14       27.95       23.08      2.41 o 
  -1   6  14       30.39       32.98      1.93 o 
   0   6  14        3.98        3.35      1.31 o 
   1   6  14       29.99       22.91      2.00 o 
   2   6  14       84.21       70.78      2.87 o 
   3   6  14       29.29       28.56      2.46 o 
   4   6  14        0.14       -0.64      1.47 o 
   5   6  14      189.07      191.96      5.02 o 
   6   6  14        0.05       -3.51      2.16 o 
   7   6  14       27.83       22.97      3.80 o 
  -3   7  14       19.20       17.28      2.41 o 
  -2   7  14       60.24       55.99      3.05 o 
  -1   7  14       65.15       70.91      2.25 o 
   0   7  14       19.55       24.37      1.88 o 
   1   7  14        1.56       -0.96      1.17 o 
   2   7  14       40.78       39.88      2.65 o 
   3   7  14        5.54        5.26      1.83 o 
   4   7  14       14.70        9.26      2.54 o 
   5   7  14      288.92      289.10      6.99 o 
   6   7  14       28.82       24.63      3.67 o 
   7   7  14        0.11       -3.67      2.95 o 
  -2   8  14       88.39      106.66      3.88 o 
  -1   8  14        0.67       -1.19      1.28 o 
   0   8  14      121.90      123.29      3.31 o 
   1   8  14        7.07        6.43      1.49 o 
   2   8  14        6.04        9.73      1.58 o 
   3   8  14      132.93      127.65      3.82 o 
   4   8  14      129.76      131.25      4.55 o 
   5   8  14      158.98      173.92      4.86 o 
   6   8  14      125.53      132.27      4.97 o 
  -2   9  14       34.24       36.68      2.93 o 
  -1   9  14        0.13       -1.14      1.66 o 
   0   9  14       41.54       36.61      2.74 o 
   1   9  14       20.62       22.58      1.93 o 
   2   9  14       63.63       71.22      3.08 o 
   3   9  14        2.63       -0.77      1.42 o 
   4   9  14       43.91       51.86      2.90 o 
   5   9  14       38.99       35.39      3.92 o 
   6   9  14        0.28        0.11      2.91 o 
  -1  10  14       48.75       57.92      4.05 o 
   0  10  14       79.21       75.55      5.93 o 
   1  10  14      118.47      115.82      3.69 o 
   2  10  14        2.78        3.84      1.81 o 
   3  10  14       25.96       21.58      2.46 o 
   4  10  14       76.03       76.90      3.79 o 
   5  10  14       38.54       42.84      3.45 o 
   1  11  14       79.02       69.50      2.98 o 
   2  11  14       27.42       22.23      2.43 o 
   3  11  14        2.08       -0.01      1.81 o 
   1  -5  15        7.04        7.37      2.14 o 
   2  -5  15       97.64       98.30      3.52 o 
   3  -5  15       61.97       64.72      3.07 o 
   4  -5  15        1.16       -0.50      1.75 o 
   0  -4  15       92.73       93.57      4.15 o 
   1  -4  15        5.56       -0.41      1.88 o 
   2  -4  15       21.19       17.56      1.90 o 
   3  -4  15       70.45       66.67      3.04 o 
   4  -4  15       16.35       15.45      2.26 o 
   5  -4  15        2.63        2.43      1.97 o 
  -1  -3  15        0.04       -2.53      1.44 o 
   0  -3  15       63.16       60.38      4.22 o 
   1  -3  15        7.67        4.53      1.43 o 
   2  -3  15        7.75        5.98      1.51 o 
   3  -3  15      160.69      165.66      4.00 o 
   4  -3  15        7.61        4.51      1.53 o 
   5  -3  15      372.06      391.10      8.31 o 
   6  -3  15      160.34      172.69      4.43 o 
  -2  -2  15        2.49        1.62      2.05 o 
  -1  -2  15       49.43       46.74      2.72 o 
   0  -2  15      162.40      165.19      4.92 o 
   1  -2  15      287.21      315.82      8.21 o 
   2  -2  15       35.46       44.75      2.28 o 
   3  -2  15      437.57      474.51      7.89 o 
   4  -2  15       54.22       62.69      2.55 o 
   5  -2  15       24.55       24.75      2.39 o 
   6  -2  15       45.62       62.64      3.19 o 
  -2  -1  15        0.15       -0.37      1.58 o 
  -1  -1  15       53.06       59.06      3.14 o 
   0  -1  15       11.93       14.84      2.23 o 
   1  -1  15       21.74       19.89      1.80 o 
   2  -1  15       13.06       16.36      1.56 o 
   3  -1  15       92.82      101.44      2.85 o 
   4  -1  15        1.53       -2.52      1.26 o 
   5  -1  15      363.08      389.74      8.21 o 
   6  -1  15       64.79       66.04      2.90 o 
   7  -1  15        7.58       10.07      1.99 o 
  -2   0  15       23.86       27.27      2.32 o 
  -1   0  15      126.83      127.52      4.45 o 
   0   0  15       50.76       53.80      2.73 o 
   1   0  15       26.17       24.07      3.25 o 
   2   0  15        1.50        0.97      1.24 o 
   3   0  15      351.94      358.81      5.99 o 
   4   0  15       85.92       86.76      2.74 o 
   5   0  15       96.70      102.82      3.32 o 
   6   0  15        9.35        2.67      1.92 o 
   7   0  15       37.55       38.12      3.15 o 
  -2   1  15        1.34        2.11      1.82 o 
  -1   1  15      152.96      158.61      4.69 o 
   0   1  15       10.71       10.67      1.92 o 
   1   1  15       78.76       76.48      5.78 o 
   2   1  15       19.59       16.18      1.77 o 
   3   1  15        6.14        8.06      1.50 o 
   4   1  15       47.30       52.48      2.85 o 
   5   1  15       97.10       95.69      3.23 o 
   6   1  15      366.04      398.74      7.25 o 
   7   1  15       24.08       26.19      2.61 o 
  -3   2  15       57.36       59.69      3.75 o 
  -2   2  15        5.54        5.01      1.75 o 
  -1   2  15       25.39       25.86      2.28 o 
   0   2  15       60.34       66.97      2.60 o 
   1   2  15      167.50      170.43      5.22 o 
   2   2  15        1.29       -1.43      1.26 o 
   3   2  15      287.94      316.63      5.57 o 
   4   2  15      143.11      142.35      4.28 o 
   5   2  15        0.10       -2.94      1.69 o 
   6   2  15       63.42       70.85      3.34 o 
   7   2  15       66.06       60.99      3.20 o 
  -3   3  15       17.64       16.04      2.79 o 
  -2   3  15      230.18      240.92      5.98 o 
  -1   3  15      177.31      193.49      4.67 o 
   0   3  15        0.51       -1.35      1.31 o 
   1   3  15      310.74      336.95      6.83 o 
   2   3  15       83.03       91.47      3.23 o 
   3   3  15       96.51      106.84      3.25 o 
   4   3  15        4.39        2.73      1.42 o 
   5   3  15       26.27       30.72      2.74 o 
   6   3  15      116.20      121.88      3.76 o 
   7   3  15      101.88      108.16      3.63 o 
  -2   4  15       49.79       48.37      3.32 o 
  -1   4  15        5.36        1.01      1.68 o 
   0   4  15       44.03       43.10      2.93 o 
   1   4  15      372.58      370.81      7.36 o 
   2   4  15        0.28       -2.71      1.36 o 
   3   4  15       58.08       61.03      2.74 o 
   4   4  15      249.02      280.78      5.32 o 
   5   4  15       66.99       73.33      3.28 o 
   6   4  15      104.54      101.66      3.89 o 
   7   4  15        3.38       -0.40      2.12 o 
  -2   5  15       52.36       59.75      3.83 o 
  -1   5  15        0.09       -0.68      1.50 o 
   0   5  15        3.91        2.98      1.55 o 
   1   5  15       26.07       25.44      2.20 o 
   2   5  15        2.84        2.83      1.76 o 
   3   5  15       21.51       17.66      2.31 o 
   4   5  15       71.88       81.50      3.28 o 
   5   5  15        9.18       10.64      2.61 o 
   6   5  15      299.15      332.05      9.25 o 
   7   5  15        0.25       -1.59      2.30 o 
  -2   6  15       60.57       58.33      3.16 o 
  -1   6  15        0.35       -1.33      1.69 o 
   0   6  15        4.51        1.39      1.89 o 
   1   6  15        4.75        4.81      1.64 o 
   2   6  15      144.35      137.97      4.51 o 
   3   6  15       44.32       37.67      2.90 o 
   4   6  15      300.63      311.45     12.21 o 
   5   6  15        2.46        0.84      2.14 o 
   6   6  15        9.55        1.51      2.50 o 
  -2   7  15        0.66       -1.27      1.76 o 
  -1   7  15       25.55       31.57      3.10 o 
   0   7  15       73.70       80.59      3.07 o 
   1   7  15        1.62        0.82      1.43 o 
   2   7  15       28.84       26.18      2.33 o 
   3   7  15       84.37       81.21      3.63 o 
   4   7  15       30.90       35.03      3.79 o 
   5   7  15        5.70        1.76      2.44 o 
   6   7  15       55.42       60.05      4.76 o 
  -1   8  15       10.20        9.51      2.33 o 
   0   8  15       20.16       26.10      2.34 o 
   1   8  15      142.12      149.51      4.23 o 
   2   8  15       22.46       22.09      2.73 o 
   3   8  15        0.01       -1.20      3.71 o 
   4   8  15      323.16      340.69      9.54 o 
   5   8  15       31.18       29.48      3.70 o 
   0   9  15      155.75      182.84      5.39 o 
   1   9  15       63.37       71.46      3.13 o 
   2   9  15       59.80       59.02      3.06 o 
   3   9  15        0.01       -3.38      2.34 o 
   4   9  15      151.34      130.52      8.59 o 
   1  10  15       14.81       14.26      2.15 o 
   2  10  15        8.57        7.16      2.04 o 
   3  10  15        8.98        5.97      2.21 o 
   1  -3  16       41.66       46.96      2.77 o 
   2  -3  16      132.66      142.11      3.89 o 
   3  -3  16        6.40        6.26      2.01 o 
   4  -3  16       48.89       58.87      3.08 o 
   0  -2  16      249.98      268.25     10.08 o 
   1  -2  16      213.23      241.00      7.76 o 
   2  -2  16      175.56      196.11      4.54 o 
   3  -2  16      133.36      149.94      3.96 o 
   4  -2  16       16.36       24.23      2.43 o 
   5  -2  16       23.63       23.98      2.45 o 
   0  -1  16      190.96      204.92      5.77 o 
   1  -1  16      144.66      154.27      4.89 o 
   2  -1  16       48.50       44.78      2.95 o 
   3  -1  16       42.65       38.75      3.07 o 
   4  -1  16        3.69        3.42      2.02 o 
   5  -1  16      472.40      518.64     10.33 o 
  -1   0  16        9.67        8.92      2.36 o 
   0   0  16       81.41       88.41      5.37 o 
   1   0  16       10.14        8.22      2.27 o 
   2   0  16      127.53      146.49      4.43 o 
   3   0  16        0.26       -2.59      1.78 o 
   4   0  16       17.85       17.21      2.28 o 
   5   0  16       48.24       52.98      3.04 o 
   6   0  16        3.15        2.33      1.86 o 
  -1   1  16        7.46        6.83      2.06 o 
   0   1  16        0.82       -0.26      2.68 o 
   1   1  16      102.91      102.99      4.03 o 
   2   1  16      132.07      134.63      4.06 o 
   3   1  16      103.59       95.67      3.24 o 
   4   1  16       75.75       82.39      3.54 o 
   5   1  16      296.35      312.09      6.21 o 
   6   1  16       22.92       31.32      2.64 o 
  -1   2  16        1.25       -0.08      1.82 o 
   0   2  16       54.41       61.69      3.48 o 
   1   2  16        0.51       -3.65      1.86 o 
   2   2  16       50.73       51.88      3.49 o 
   3   2  16      150.83      164.88      4.60 o 
   4   2  16       64.02       70.36      3.56 o 
   5   2  16       13.79        9.15      2.42 o 
   6   2  16        7.56        3.05      2.20 o 
  -1   3  16       53.28       59.02      3.43 o 
   0   3  16        1.39        1.39      2.00 o 
   1   3  16       14.79       18.08      2.59 o 
   2   3  16        1.45       -0.27      1.94 o 
   3   3  16       31.07       26.65      2.65 o 
   4   3  16        1.50        2.22      1.87 o 
   5   3  16      391.27      428.50      8.48 o 
   6   3  16       58.32       68.75      3.60 o 
  -1   4  16       78.24       75.43      3.49 o 
   0   4  16       33.79       34.79      2.99 o 
   1   4  16       11.77        5.45      2.56 o 
   2   4  16       15.05       17.09      2.88 o 
   3   4  16      387.00      401.34     10.43 o 
   4   4  16       63.55       69.60      4.20 o 
   5   4  16        7.62        2.91      2.30 o 
   6   4  16        8.69        4.03      2.28 o 
  -1   5  16       12.15       14.96      2.47 o 
   0   5  16       25.35       27.56      3.75 o 
   1   5  16        5.33        0.17      2.09 o 
   2   5  16        2.20       -1.01      2.24 o 
   3   5  16       90.65       91.23      4.61 o 
   4   5  16        6.65        6.80      2.44 o 
   5   5  16       70.28       70.41      4.49 o 
   6   5  16       30.22       36.72      4.58 o 
  -1   6  16       19.53       19.43      2.51 o 
   0   6  16       47.61       45.93      3.25 o 
   1   6  16       59.45       62.75      3.63 o 
   2   6  16      106.80       90.03      4.53 o 
   3   6  16        6.53        3.23      2.56 o 
   4   6  16       22.96       21.60      3.36 o 
   5   6  16       21.46       18.96      3.00 o 
   0   7  16       23.02       19.37      2.58 o 
   1   7  16        6.60       11.77      2.47 o 
   2   7  16        0.72       -1.89      2.20 o 
   3   7  16       15.30       14.57      3.01 o 
   4   7  16      128.59      134.56      6.16 o 
   5   7  16        1.23       -3.33      2.27 o 
   1   8  16        6.98        5.85      2.27 o 
   2   8  16        4.52        2.72      2.30 o 
   3   8  16        2.64       -0.79      2.52 o 
   4   8  16        0.67       -0.44      2.69 o 
   2   0  17      120.66      115.79      4.01 o 
   3   0  17       31.14       38.09      3.08 o 
   1   1  17      191.97      212.88      8.16 o 
   2   1  17       49.89       48.04      4.00 o 
   3   1  17        2.23       -0.32      1.97 o 
   4   1  17      145.20      166.85      7.62 o 
   1   2  17       40.61       52.36      3.62 o 
   2   2  17       28.49       31.67      3.13 o 
   3   2  17       49.62       54.04      3.39 o 
   4   2  17      114.24      126.24      4.31 o 
   1   3  17        6.66        2.28      2.54 o 
   2   3  17      136.86      140.00      5.61 o 
   3   3  17        0.43        0.59      2.16 o 
   4   3  17        0.44       -0.34      2.01 o 
   1   4  17       42.33       43.57      5.62 o 
   2   4  17        1.89       -1.74      2.27 o 
   3   4  17       28.98       39.50      4.16 o 
   4   4  17       22.38       20.74      3.09 o 
   1   5  17        2.56        1.44      2.38 o 
   2   5  17       76.66       79.39      4.41 o 
   3   5  17       16.23       16.32      3.21 o 
   4   5  17        0.10       -1.91      2.34 o 
   2   6  17        2.40       -0.38      2.43 o 
                                                 
